# Supplementary material for: Proteomic analysis of peripheral blood mononuclear cells isolated from patients with pulmonary tuberculosis: A pilot study from Zanzibar, Tanzania
Source: PLoS One. 2023 Feb 14;18(2):e0281757. doi: 10.1371/journal.pone.0281757 (PMC9928017; doi:10.1371/journal.pone.0281757)
Supplement: S2 File — (XLSX) [file pone.0281757.s002.xlsx]

## Sheet: Revised table 1
Table 1. Column Statistics: Provides information about the standard deviation and coefficient of variation of proteins within samples and missing values.
1 PTB 0M	1 PTB 6M	2 PTB 0M	2 PTB 2M-Converted sputum negativ at 2M	2 PTB 6M	3 PTB 0M	3 PTB 2M-Converted sputum negativ at 2M	3 PTB 6M	4 PTB 0M	4 PTB 2M-Converted sputum negativ at 2M	5 PTB 0M	5 PTB 2M-Converted sputum negativ at 2M	5 PTB 6M	6 PTB 0M	6 PTB 2M-Converted sputum negativ at 2M	7 PTB 0M	7 PTB 2M-Converted sputum negativ at 2M	7 PTB 6M	8 PTB 0M	8 PTB 2M- remained sputum positive at 2M	8 PTB 6M- converted negativ	Sum	Mean	Median	Tukey biweight	Standard deviation	Coefficient of variation	Median absolute deviation	Minimum	Maximum	Range	Valid values	Inter-quartile range	1st quartile	3rd quartile	Skewness	Kurtosis	Protein IDs	Majority protein IDs	Protein names	Gene names
Description																					Sum of all values.	Sum of all values divided by the number of values.	For an odd number of values the middle value is taken. For an even number of values the average of the two values in the middle is calculated.			The coefficient of variation is defined as the standard deviation divided by the mean.	This is the median of the absolute values of the difference of each value to the median.			Maximum minus minimum.	The number of values are counted in each row that are neither infinite nor 'NaN'.
22.971	23.3479	22.9462	22.7887	23.6871	23.6459	23.449	22.6322	21.3547	22.8573	23.1866	23.0522	23.4687	23.14	23.0512	23.2574	23.794	23.6149	22.9226	23.4245	23.1474	485.739	23.1304	23.1474	23.2005	0.516139	0.0223143	0.277061	21.3547	23.794	2.43936	21	0.502815	22.9462	23.449	-2.00139	6.46302	P0DPI2;A0A0B4J2D5	P0DPI2;A0A0B4J2D5
22.7709	22.7359	22.6682	22.5963	22.6604	23.4094	22.4178	22.5464	22.2953	22.6018	22.6589	22.4119	22.9099	22.7498	22.7884	22.7819	23.01	22.7907	22.7381	22.5459	22.7463	476.834	22.7064	22.7359	22.7147	0.231951	0.0102152	0.0769691	22.2953	23.4094	1.11405	21	0.185625	22.5963	22.7819	1.13304	3.47264	A0AVT1	A0AVT1	Ubiquitin-like modifier-activating enzyme 6	UBA6
24.1771	24.4485	24.3539	24.6101	25.0775	23.6812	24.6374	24.3182	24.4318	24.5963	24.3498	24.3467	24.3415	24.1151	24.0489	24.4306	24.5409	24.4833	24.1349	24.2522	24.189	511.565	24.3602	24.3498	24.3554	0.275772	0.0113206	0.160801	23.6812	25.0775	1.39632	21	0.294312	24.189	24.4833	0.122155	2.4395	A0FGR8	A0FGR8	Extended synaptotagmin-2	ESYT2
21.7878	22.5903	22.1536	22.6903	22.898	22.1029	22.0907	21.3087	21.9072	22.694	22.6583	22.7058	22.7926	22.2197	22.5691	22.7871	22.672	22.8586	22.3491	22.8514	22.4365	471.124	22.4345	22.5903	22.5503	0.418363	0.0186482	0.241219	21.3087	22.898	1.58927	21	0.552269	22.1536	22.7058	-1.15478	1.02006	A2RUS2	A2RUS2	DENN domain-containing protein 3	DENND3
24.3553	23.8475	24.8164	24.6724	23.8839	26.0697	24.6922	21.845	22.9703	23.3077	23.7895	24.336	24.0724	22.5948	24.8065	23.7458	24.3534	24.041	21.4882	23.4924	23.7787	500.959	23.8552	23.8839	23.9831	1.03397	0.0433437	0.47138	21.4882	26.0697	4.58147	21	0.862877	23.4924	24.3553	-0.508713	1.08886	B0I1T2;O94832	B0I1T2	Unconventional myosin-Ig;Minor histocompatibility antigen HA-2	MYO1G
21.1514	20.4464	20.8042	20.8813	20.4418	20.5855	20.6354	20.8944	21.3275	20.9786	20.8262	21.192	20.6686	20.6546	20.5355	20.8756	20.5436	21.0463	20.5143	20.7083	20.3744	436.086	20.766	20.7083	20.7268	0.266211	0.0128196	0.172945	20.3744	21.3275	0.953077	21	0.350786	20.5436	20.8944	0.503625	-0.561993	Q9NQA3;C4AMC7;Q6VEQ5;A8K0Z3;A8MWX3	Q9NQA3;C4AMC7;Q6VEQ5;A8K0Z3;A8MWX3	WAS protein family homolog 6;Putative WAS protein family homolog 3;WAS protein family homolog 2;WAS protein family homolog 1;Putative WAS protein family homolog 4	WASH6P;WASH3P;WASH2P;WASH1;WASH4P
23.3728	22.3084	23.434	23.166	21.7767	24.1642	22.0584	23.4066	23.3481	22.5431	22.981	22.9831	22.5533	22.2874	23.0534	22.828	22.8001	22.9336	22.472	22.43	22.2127	479.113	22.8149	22.828	22.7985	0.56373	0.0247088	0.398029	21.7767	24.1642	2.38751	21	0.736061	22.4299	23.166	0.343001	0.231338	Q13765;E9PAV3;Q9BZK3	Q13765;E9PAV3	Nascent polypeptide-associated complex subunit alpha;Nascent polypeptide-associated complex subunit alpha, muscle-specific form	NACA
21.2968	21.1869	21.4392	20.8202	21.5522	21.2355	20.8397	21.0186	21.0747	21.3825	21.3675	21.5661	21.2594	21.5023	20.7696	21.2885	21.1359	21.2264	21.2703	21.0642	21.2184	445.515	21.215	21.2356	21.2365	0.226045	0.010655	0.146923	20.7696	21.5661	0.796476	21	0.292763	21.0747	21.3675	-0.435384	-0.280194	L0R6Q1	L0R6Q1		SLC35A4
24.8953	25.213	24.9447	25.3672	25.7095	23.6321	25.3868	25.0918	24.8924	25.4789	25.2821	25.3411	25.5143	25.2066	24.8949	25.0809	25.1936	25.3922	25.3106	25.2908	25.3962	528.515	25.1674	25.2821	25.2735	0.414092	0.0164535	0.114136	23.6321	25.7095	2.07739	21	0.305887	25.0809	25.3868	-2.65171	9.57658	O00139;Q8N4N8;Q99661	O00139	Kinesin-like protein KIF2A	KIF2A
28.8613	27.8523	28.9859	29.1523	27.0471	24.5208	27.5509	29.3333	28.1545	29.3278	29.0745	29.4512	28.2811	29.6701	29.0821	29.3153	27.9792	28.6388	29.3436	28.9036	28.8398	599.365	28.5412	28.9036	28.9041	1.15014	0.0402974	0.429708	24.5209	29.6701	5.14923	21	1.16081	28.1545	29.3153	-2.36024	6.98228	O00151	O00151	PDZ and LIM domain protein 1	PDLIM1
23.051	22.6343	23.1662	22.8191	23.2884	23.3174	23.134	23.7136	22.6206	23.1035	23.5708	23.3597	23.2597	23.2262	22.6866	23.3926	22.9416	23.1359	23.2434	23.2259	23.0993	485.99	23.1424	23.1662	23.1832	0.283281	0.0122408	0.122192	22.6206	23.7136	1.09296	21	0.237425	23.051	23.2884	-0.261228	0.105805	O00154	O00154	Cytosolic acyl coenzyme A thioester hydrolase	ACOT7
24.301	23.1052	24.3482	24.0867	22.7817	25.5836	23.6936	22.7316	24.7525	22.8889	23.7019	23.9931	23.5388	22.6043	23.905	23.3144	23.2299	23.3853	21.8543	22.5033	22.9625	493.266	23.4889	23.3853	23.4146	0.855838	0.0364359	0.603682	21.8543	25.5837	3.72935	21	1.1042	22.8889	23.9931	0.490739	0.585331	O00160	O00160	Unconventional myosin-If	MYO1F
25.9049	24.8542	25.7529	26.048	25.212	22.6657	24.862	25.5972	25.3811	25.9781	25.8722	26.0441	25.3313	26.2371	25.8708	26.1203	24.8674	25.8127	26.3375	25.7717	25.2205	535.742	25.5115	25.7717	25.7142	0.793657	0.0311097	0.348631	22.6657	26.3375	3.6718	21	0.757645	25.2205	25.9781	-2.44741	7.94897	O00161	O00161	Synaptosomal-associated protein 23	SNAP23
22.6842	21.4343	22.9103	22.2705	21.7548	23.8812	22.0309	22.0233	22.0729	22.1281	22.7769	22.0911	22.1307	21.7359	22.3979	22.3691	21.8261	21.7691	21.9071	21.9179	21.4693	465.581	22.1705	22.0729	22.0596	0.55115	0.0248596	0.29616	21.4343	23.8812	2.44694	21	0.543005	21.8261	22.3691	1.56602	3.60854	O00170	O00170	AH receptor-interacting protein	AIP
22.2054	22.3114	21.3407	22.0342	22.9473	20.3192	21.9076	21.1644	21.8205	22.4336	22.3082	22.3274	22.5853	22.1009	22.0681	22.0401	22.2768	22.724	22.2185	22.7415	22.5633	464.438	22.1161	22.2185	22.2612	0.592382	0.0267851	0.215084	20.3192	22.9473	2.62811	21	0.399401	22.0342	22.4336	-1.56017	3.34175	O00186	O00186	Syntaxin-binding protein 3	STXBP3
26.8019	27.0824	26.8319	26.9183	27.3462	22.9546	27.0394	27.4102	26.5919	27.4485	27.5484	27.4965	27.2798	27.672	27.1062	27.3719	27.1666	27.3528	27.653	27.43	27.2867	567.789	27.0376	27.2867	27.2773	0.978432	0.0361879	0.204222	22.9546	27.672	4.7174	21	0.390617	27.0394	27.43	-3.96178	17.0163	O00194	O00194	Ras-related protein Rab-27B	RAB27B
23.2963	23.3725	23.4209	23.1653	22.9456	22.9857	23.3079	23.5865	23.4369	23.3047	23.3329	23.4165	22.8954	23.3031	23.0711	23.4016	23.1318	23.1916	23.57	23.4063	23.1637	488.706	23.2717	23.3047	23.2975	0.191095	0.00821148	0.116194	22.8954	23.5865	0.691031	21	0.242571	23.1637	23.4063	-0.400504	-0.444478	O00203;Q13367	O00203	AP-3 complex subunit beta-1	AP3B1
24.8227	24.6193	24.8707	25.0238	24.7552	25.2341	24.6014	25.2605	24.892	24.757	24.8572	24.8699	24.556	24.5542	24.7621	24.8076	24.4582	24.6455	24.628	24.5279	24.5915	520.095	24.7664	24.757	24.7351	0.21614	0.00872713	0.134937	24.4582	25.2605	0.802349	21	0.268513	24.6014	24.8699	0.908734	0.557831	O00231	O00231	26S proteasome non-ATPase regulatory subunit 11	PSMD11
23.4956	23.1241	23.2611	23.3438	23.0896	23.2998	23.2534	23.6624	23.7238	23.3232	23.3138	23.3713	23.4773	23.343	23.1343	23.4456	23.4399	23.2158	23.3617	23.366	23.2392	490.285	23.3469	23.343	23.3304	0.159708	0.00684065	0.0968761	23.0896	23.7238	0.634201	21	0.186518	23.2534	23.4399	0.670906	0.69586	O00232	O00232	26S proteasome non-ATPase regulatory subunit 12	PSMD12
21.9096	21.0582	21.8792	22.0404	21.5155	22.5618	21.3993	22.4566	22.9984	22.2367	22.1247	21.9333	21.2142	21.4853	21.7485	21.9785	21.341	21.5164	22.1892	21.6088	21.3675	458.563	21.8363	21.8792	21.8177	0.487055	0.0223048	0.362724	21.0582	22.9984	1.94017	21	0.639437	21.4853	22.1247	0.570606	0.0910789	O00233	O00233	26S proteasome non-ATPase regulatory subunit 9	PSMD9
23.9579	24.4306	23.6687	24.0728	24.5595	21.1459	24.3597	24.2242	23.8542	24.4499	24.4567	24.1486	24.3285	24.2244	23.9668	24.0508	24.0173	23.9743	24.8192	24.1916	23.8512	504.753	24.0359	24.1486	24.1583	0.71628	0.0298005	0.190641	21.1459	24.8192	3.67331	21	0.392958	23.9668	24.3597	-3.50244	14.5388	O00264	O00264	Membrane-associated progesterone receptor component 1	PGRMC1
28.4107	28.6305	28.2594	28.243	28.0588	27.8405	28.3921	28.328	27.9583	28.4954	28.4007	28.3924	28.4958	28.4607	28.3813	28.3426	28.4116	28.1347	28.4213	28.2348	28.3696	594.662	28.3172	28.3813	28.3781	0.188211	0.00664652	0.0793114	27.8405	28.6305	0.790014	21	0.168636	28.243	28.4116	-1.07284	1.14178	O00299	O00299	Chloride intracellular channel protein 1	CLIC1
22.5099	22.071	22.7987	22.3105	22.0316	23.2897	21.888	23.0173	22.7069	22.1719	22.1757	22.4329	21.8162	21.8041	22.5	22.4426	22.0818	21.8406	22.0109	21.6329	21.8595	467.393	22.2568	22.1719	22.1932	0.434656	0.0195291	0.31241	21.6329	23.2897	1.65674	21	0.612041	21.888	22.5	0.800517	0.129735	O00303	O00303	Eukaryotic translation initiation factor 3 subunit F	EIF3F
24.3209	24.6618	24.2365	24.2201	24.8714	23.9071	24.4061	24.5198	24.1232	24.2232	24.3949	24.2388	24.4479	24.4453	24.5401	24.6415	24.5753	24.7241	24.1847	24.4355	24.5235	512.642	24.4115	24.4355	24.4181	0.226441	0.009276	0.196638	23.9071	24.8715	0.964348	21	0.303625	24.2365	24.5401	-0.113904	0.115902	O00410	O00410	Importin-5	IPO5
26.5972	27.2102	26.4213	26.5866	27.4277	23.8398	26.7944	26.9547	26.2323	27.0228	26.9882	26.8884	27.1981	27.3798	26.9705	27.2319	27.1769	27.4337	26.9354	27.1687	27.1394	563.598	26.838	26.9882	27.0242	0.757868	0.0282386	0.209923	23.8398	27.4337	3.59392	21	0.403683	26.7944	27.1981	-3.35469	13.1589	O00429	O00429	Dynamin-1-like protein	DNM1L
20.9467	21.2499	21.6459	20.8382	21.5177	21.759	20.8538	20.6711	21.4706	20.9131	20.9419	19.6981	21.4877	21.3025	20.6432	20.8467	21.4909	22.2793	20.9336	20.5563	20.6387	442.685	21.0802	20.9419	21.0373	0.546066	0.0259042	0.307995	19.6982	22.2793	2.58114	21	0.6495	20.8382	21.4877	-0.189925	1.30603	O00442	O00442	RNA 3-terminal phosphate cyclase	RTCA
19.8669	19.9284	19.8944	19.9958	20.0014	19.7227	20.3157	20.905	20.241	20.1024	20.8604	20.1906	20.3391	20.0854	19.595	20.3763	19.8906	19.8758	20.6333	20.656	20.524	424	20.1905	20.1024	20.128	0.365656	0.0181103	0.226639	19.595	20.905	1.30997	21	0.481905	19.8944	20.3763	0.493468	-0.5636	O00471	O00471	Exocyst complex component 5	EXOC5
23.0892	23.5599	23.5617	23.3024	23.8538	24.1727	23.7389	22.985	22.786	23.0395	23.048	22.9765	23.4448	22.995	22.927	22.9922	23.6122	23.4341	22.6906	23.5358	23.487	489.232	23.2968	23.3024	23.2816	0.385091	0.0165298	0.307394	22.6906	24.1727	1.48213	21	0.567636	22.9922	23.5599	0.444217	-0.385479	O00483	O00483	Cytochrome c oxidase subunit NDUFA4	NDUFA4
21.8046	21.2799	21.756	21.4034	21.7291	21.8908	21.9103	22.3771	21.6758	21.5847	21.6264	21.3951	22.1251	21.3868	21.6321	21.899	21.9477	22.0259	21.1125	21.6601	21.6404	455.863	21.7078	21.6758	21.6968	0.297509	0.0137052	0.223217	21.1125	22.3771	1.26458	21	0.314312	21.5847	21.899	0.118862	0.25837	O00487	O00487	26S proteasome non-ATPase regulatory subunit 14	PSMD14
21.659	21.4876	21.6085	21.6983	21.5092	21.7502	21.8279	21.6306	21.1361	21.3648	21.7038	21.408	21.4503	21.2026	21.3254	21.5412	21.5523	21.1933	21.247	21.5061	21.1055	450.908	21.4718	21.5061	21.4881	0.210631	0.00980967	0.152861	21.1055	21.8279	0.722351	21	0.305162	21.3254	21.6306	-0.231589	-0.934409	O00505	O00505	Importin subunit alpha-4	KPNA3
22.2217	22.1589	21.3995	21.9564	22.1223	19.1029	22.1715	21.6329	20.2819	21.6604	22.68	22.9042	22.6113	22.0984	21.8392	23.082	22.5068	23.1816	22.6255	22.9283	22.7254	463.891	22.0901	22.1715	22.296	0.953883	0.0431816	0.508471	19.103	23.1816	4.07862	21	0.840836	21.8392	22.68	-1.83687	4.19314	O00534	O00534	von Willebrand factor A domain-containing protein 5A	VWA5A
23.7288	23.2987	23.6829	23.5135	23.5117	24.3528	23.2694	23.1801	23.0999	23.4333	23.266	23.1815	23.3697	23.2172	23.4216	23.5266	23.3112	23.5749	22.5314	23.5577	23.4364	491.465	23.4031	23.4216	23.4013	0.333442	0.0142477	0.152203	22.5314	24.3528	1.82141	21	0.260601	23.266	23.5266	0.299202	4.28075	O00571;Q9NQI0	O00571	ATP-dependent RNA helicase DDX3X	DDX3X
21.0454	20.6809	21.3221	21.0725	21.1675	22.6679	21.6662	21.0411	21.7337	20.5025	20.8678	20.7868	20.7139	19.5493	20.0327	20.6925	20.6881	20.3273	20.5472	20.7203	20.3605	438.186	20.866	20.7203	20.7714	0.648031	0.0310568	0.325066	19.5493	22.6679	3.11861	21	0.525372	20.5472	21.0725	0.793274	2.32953	O00584	O00584	Ribonuclease T2	RNASET2
23.6601	22.0586	22.6716	22.1342	21.8633	22.4195	23.477	22.0512	23.8745	21.3531	22.4366	22.706	22.4397	21.8312	21.8236	22.3737	22.5014	21.7364	21.5753	22.276	20.6341	467.897	22.2808	22.276	22.225	0.755256	0.0338972	0.41272	20.6341	23.8745	3.24032	21	0.670238	21.8312	22.5014	0.31819	0.793948	O00602	O00602	Ficolin-1	FCN1
22.3336	22.6817	22.3617	22.5064	22.4831	22.7206	22.8269	21.6753	22.5818	22.6417	22.5106	22.0835	22.8609	22.2436	22.1452	22.7568	22.7658	22.7482	22.6514	22.8238	22.6139	473.016	22.5246	22.6139	22.6118	0.29701	0.013186	0.14291	21.6753	22.8609	1.18569	21	0.38649	22.3617	22.7482	-1.35097	1.94008	O00629	O00629	Importin subunit alpha-3	KPNA4
22.3575	22.816	22.5974	22.449	22.6151	22.8782	22.7574	22.6236	22.0705	22.6936	22.6322	22.647	23.0213	22.3896	22.5911	22.7727	22.823	22.6034	22.2657	22.9512	22.6398	475.195	22.6283	22.6322	22.6488	0.228583	0.0101016	0.140465	22.0704	23.0213	0.95089	21	0.181545	22.5912	22.7727	-0.607766	0.595152	O00743	O00743	Serine/threonine-protein phosphatase 6 catalytic subunit;Serine/threonine-protein phosphatase 6 catalytic subunit, N-terminally processed	PPP6C
20.3173	20.1728	20.2615	20.6517	20.0734	21.5633	21.3554	19.4111	19.6465	19.8505	20.5714	20.136	20.9987	20.2621	20.3857	21.1274	20.9786	21.45	18.9805	20.3982	20.1772	428.769	20.4176	20.3173	20.3673	0.665689	0.0326037	0.334396	18.9805	21.5633	2.58282	21	0.842659	20.136	20.9786	-0.10353	-0.110415	O00754	O00754	Lysosomal alpha-mannosidase;Lysosomal alpha-mannosidase A peptide;Lysosomal alpha-mannosidase B peptide;Lysosomal alpha-mannosidase C peptide;Lysosomal alpha-mannosidase D peptide;Lysosomal alpha-mannosidase E peptide	MAN2B1
19.7213	21.5538	20.7273	19.8028	21.0577	22.7399	20.7905	19.6949	20.0949	20.232	21.1792	21.2486	22.2641	21.765	22.0316	21.2208	21.3637	20.1197	21.5002	21.4417	21.2802	441.83	21.0395	21.2208	21.13	0.849242	0.0403641	0.493561	19.6949	22.7399	3.04494	21	1.26825	20.232	21.5002	-0.0299196	-0.575339	O14561	O14561	Acyl carrier protein, mitochondrial	NDUFAB1
23.727	23.5997	23.6831	23.3977	23.3794	23.6537	23.4369	23.7627	22.7664	23.5111	23.7924	23.4078	23.6122	23.6209	23.5844	23.718	23.5976	23.4948	23.4732	23.4012	23.3719	493.992	23.5234	23.5844	23.5641	0.218604	0.00929302	0.133558	22.7664	23.7924	1.02605	21	0.245888	23.4078	23.6537	-2.05565	6.63609	O14579	O14579	Coatomer subunit epsilon	COPE
22.2999	22.8631	22.2701	21.9075	22.8847	21.4665	22.3498	21.6961	21.5612	21.8815	21.8588	21.4751	23.1454	22.5358	22.6115	22.4476	22.8511	22.8292	21.6169	22.8318	22.723	468.106	22.2908	22.3498	22.3119	0.541827	0.0243072	0.48205	21.4665	23.1454	1.67891	21	0.970434	21.8588	22.8292	-0.197728	-1.40323	O14617	O14617	AP-3 complex subunit delta-1	AP3D1
23.2597	23.2831	22.6033	22.4679	21.9575	21.6054	22.021	22.6739	23.1372	23.507	22.257	22.5423	22.1016	23.3014	23.1236	22.0036	21.7984	21.8325	22.5378	22.2728	21.9637	472.251	22.4881	22.4679	22.4657	0.5809	0.0258314	0.504215	21.6054	23.507	1.90156	21	1.11997	22.0036	23.1236	0.340655	-1.18716	O14618	O14618	Copper chaperone for superoxide dismutase	CCS
19.7343	19.5491	19.6379	19.6425	19.7029	20.6095	19.7902	19.4313	19.7227	19.7425	19.653	19.8615	20.2343	19.9184	19.5743	19.582	20.5191	19.9346	19.7126	19.552	19.5545	415.659	19.7933	19.7126	19.6908	0.309719	0.0156477	0.138304	19.4313	20.6095	1.17813	21	0.279442	19.582	19.8615	1.66559	2.31252	O14656	O14656	Torsin-1A	TOR1A
24.8841	25.1314	24.7248	24.8788	25.2111	22.6383	25.01	24.8546	24.1448	25.2962	24.9078	25.161	25.0729	25.3445	25.038	24.9259	24.8803	24.9521	25.2707	25.1628	25.0982	522.588	24.8852	25.01	25.0318	0.574373	0.0230809	0.131241	22.6383	25.3445	2.70619	21	0.280655	24.8803	25.161	-3.32917	12.573	O14672	O14672	Disintegrin and metalloproteinase domain-containing protein 10	ADAM10
21.5971	21.6376	20.8967	21.5077	22.5238	20.989	21.8734	21.1682	20.2005	20.7225	21.5199	20.8273	21.4533	21.2104	21.2598	20.9375	21.3147	21.4324	20.7285	21.3674	21.2234	446.391	21.2567	21.2598	21.2434	0.481819	0.0226666	0.270845	20.2005	22.5238	2.32336	21	0.57016	20.9375	21.5077	0.373333	1.80365	O14735	O14735	CDP-diacylglycerol--inositol 3-phosphatidyltransferase	CDIPT
25.7614	24.8263	26.0384	25.9384	24.0807	27.0812	25.1558	25.6743	25.7811	26.088	25.5304	25.8183	24.8812	25.6074	25.6753	25.4084	24.9044	25.0317	25.7815	25.2748	25.2594	535.599	25.5047	25.6074	25.5362	0.607856	0.0238331	0.332579	24.0807	27.0812	3.00047	21	0.625677	25.1558	25.7815	0.151836	1.98913	O14745	O14745	Na(+)/H(+) exchange regulatory cofactor NHE-RF1	SLC9A3R1
24.3094	24.2388	24.191	24.0224	24.6304	23.6471	23.7527	23.3105	23.249	23.9371	23.9704	23.8593	24.3337	23.8962	24.0652	24.1483	23.9939	24.1387	24.1825	24.4905	24.0878	504.455	24.0217	24.0652	24.0792	0.337369	0.0140444	0.16897	23.249	24.6304	1.38141	21	0.294748	23.8962	24.191	-0.710852	0.893412	O14773	O14773	Tripeptidyl-peptidase 1	TPP1
24.9686	24.7193	24.84	24.8713	24.44	25.444	24.7231	25.0622	25.3744	24.9218	24.9448	24.9257	24.7346	24.5207	24.6213	24.7813	24.7731	24.5612	24.7593	24.4549	24.6631	521.105	24.8145	24.7731	24.7665	0.259764	0.0104682	0.151773	24.44	25.444	1.00399	21	0.262663	24.6631	24.9257	0.930288	1.09405	O14818;Q8TAA3	O14818	Proteasome subunit alpha type-7	PSMA7
21.3613	20.776	21.5256	21.743	20.9867	21.3956	21.1261	22.1514	22.1299	21.0957	21.6994	21.777	21.1305	21.7208	21.7183	21.7798	20.7997	21.1484	21.8516	21.0109	21.065	449.993	21.4282	21.3956	21.4157	0.417572	0.019487	0.330557	20.776	22.1514	1.37534	21	0.647329	21.0957	21.743	0.107411	-1.14272	O14828	O14828	Secretory carrier-associated membrane protein 3	SCAMP3
21.4586	21.692	21.9419	21.634	22.1555	21.4567	22.0974	21.0487	21.9947	20.5752	21.1048	20.9611	21.6719	20.6519	21.0017	21.0606	21.4688	21.6945	20.8651	21.4535	21.078	449.066	21.3841	21.4567	21.399	0.464818	0.0217366	0.396099	20.5751	22.1555	1.58034	21	0.643337	21.0487	21.692	0.00432785	-0.964948	O14880	O14880	Microsomal glutathione S-transferase 3	MGST3
29.1532	29.9599	28.9924	29.2313	29.7733	27.4939	29.723	28.6124	27.5331	30.0106	29.4071	29.4956	29.8419	29.7218	29.7412	29.6417	29.6744	29.5689	29.7434	29.8693	29.6549	616.843	29.3735	29.6549	29.6653	0.703543	0.0239516	0.186972	27.4939	30.0107	2.51677	21	0.512012	29.2313	29.7434	-1.96328	3.33328	P19105;O14950;P10916;Q02045;Q9BUA6	P19105;O14950	Myosin regulatory light chain 12A;Myosin regulatory light chain 12B	MYL12A;MYL12B
21.5408	21.4545	21.3675	21.6039	21.2553	20.852	21.1601	21.6964	20.7683	21.5748	21.6266	21.5033	21.3204	21.7095	21.7175	21.7833	21.4312	21.4248	21.6558	21.6522	21.4813	450.58	21.4562	21.5033	21.5252	0.268745	0.0125253	0.148855	20.7683	21.7833	1.01499	21	0.284679	21.3675	21.6522	-1.35042	1.60649	O14964	O14964	Hepatocyte growth factor-regulated tyrosine kinase substrate	HGS
20.9571	21.0105	20.5522	20.3157	20.7698	23.5662	21.0984	21.7722	20.9014	20.8444	20.6655	21.1936	21.0489	20.984	20.4355	21.0089	20.5834	20.5288	21.2695	20.9133	20.7359	441.155	21.0074	20.9133	20.8687	0.669475	0.0318686	0.185139	20.3157	23.5662	3.25043	21	0.383333	20.6655	21.0489	3.01086	11.1855	O14966	O14966	Ras-related protein Rab-7L1	RAB29
23.9282	23.6455	23.8931	24.1285	23.477	24.2364	23.9964	24.2368	23.9641	24.4418	23.8977	24.2179	23.8215	24.1452	24.0714	24.0951	23.5936	24.0371	24.0987	23.9725	23.7833	503.682	23.9849	23.9965	24.0069	0.232913	0.00971082	0.132038	23.477	24.4418	0.96479	21	0.235392	23.8931	24.1285	-0.408663	0.204075	O14974;O60237	O14974	Protein phosphatase 1 regulatory subunit 12A	PPP1R12A
24.9145	24.8006	24.734	24.8266	24.901	24.8788	25.0464	24.755	24.8027	24.7242	24.665	24.8045	24.7945	24.704	24.8437	24.7008	24.7219	24.7293	24.5888	24.5514	24.8493	520.337	24.7779	24.7945	24.7815	0.112254	0.00453041	0.0702991	24.5514	25.0464	0.495003	21	0.121819	24.7219	24.8437	0.170129	0.785234	O14980	O14980	Exportin-1	XPO1
20.2825	20.4383	20.4762	20.3963	20.8087	20.3808	20.4134	20.8811	21.0342	20.3568	20.6583	21.0221	20.6718	20.5981	20.8465	20.1162	20.2719	20.4201	20.8987	20.8795	20.2682	432.12	20.5771	20.4762	20.5371	0.276132	0.0134194	0.19561	20.1162	21.0342	0.917992	21	0.465729	20.3808	20.8465	0.231944	-1.23287	O15067	O15067	Phosphoribosylformylglycinamidine synthase	PFAS
25.4739	25.1134	25.0468	25.3433	24.4117	24.5006	24.7469	25.4317	25.1288	25.6517	25.2519	25.4654	24.9257	25.3077	25.2336	25.1837	24.885	25.5902	25.1838	25.4858	25.5603	528.922	25.1868	25.2336	25.2384	0.341032	0.0135401	0.231754	24.4117	25.6517	1.23998	21	0.418539	25.0468	25.4653	-0.851727	0.242657	O15117;REV__P15498	O15117	FYN-binding protein	FYB
20.7861	20.0655	21.588	21.399	20.2634	20.7282	20.3556	21.1622	21.2764	21.4574	21.5556	21.3539	20.7018	21.2653	20.35	20.9905	20.3443	20.6633	21.6296	20.9453	20.8457	439.727	20.9394	20.9453	20.9498	0.48335	0.0230833	0.408575	20.0655	21.6296	1.56404	21	0.690582	20.6633	21.3539	-0.201568	-1.17419	O15126	O15126	Secretory carrier-associated membrane protein 1	SCAMP1
23.3515	23.3653	23.8109	23.4726	23.6632	23.1589	23.6168	23.2818	23.1973	23.7411	23.9997	23.6433	23.8033	23.992	23.6294	23.6761	23.5726	23.6332	24.0526	23.8625	23.9465	496.471	23.6415	23.6433	23.6532	0.262929	0.0111215	0.170696	23.1588	24.0526	0.893736	21	0.338295	23.4726	23.8109	-0.271455	-0.732691	O15127	O15127	Secretory carrier-associated membrane protein 2	SCAMP2
27.2389	27.526	27.1231	27.3867	27.3396	27.5691	27.5054	27.1586	26.9901	27.5114	27.3029	27.2844	27.3473	27.478	27.1113	27.3142	27.5347	27.2963	27.1531	27.1016	27.4819	573.754	27.3216	27.3141	27.323	0.170266	0.0062319	0.163851	26.9901	27.5691	0.578962	21	0.323296	27.1586	27.4819	-0.216853	-1.03603	O15143	O15143	Actin-related protein 2/3 complex subunit 1B	ARPC1B
27.34	27.5464	27.1548	27.4455	27.5531	27.8695	27.5194	27.357	27.3371	27.5181	27.2671	27.5069	27.3494	27.3991	27.1393	27.4474	27.4809	27.6874	27.299	27.4151	27.5499	576.182	27.4373	27.4455	27.4311	0.167313	0.00609801	0.100971	27.1393	27.8695	0.730234	21	0.179359	27.34	27.5194	0.500865	1.24624	O15144	O15144	Actin-related protein 2/3 complex subunit 2	ARPC2
26.4022	26.6188	26.2045	26.1904	26.5421	26.5592	26.4404	26.3483	26.2143	26.5285	26.3025	26.4429	26.5831	26.4743	26.3241	26.4127	26.4019	26.6009	26.1976	26.4984	26.5015	554.789	26.4185	26.4404	26.4312	0.138059	0.00522586	0.101654	26.1904	26.6188	0.428324	21	0.204412	26.3241	26.5285	-0.375316	-0.994721	O15145	O15145	Actin-related protein 2/3 complex subunit 3	ARPC3
21.0085	20.5186	21.054	21.1604	20.3423	19.7643	20.5096	21.5414	21.4793	21.4416	20.9353	21.4792	21.156	21.5944	21.4403	21.1947	20.6642	20.8489	21.5751	21.4126	21.3665	442.487	21.0708	21.1604	21.1669	0.484107	0.0229752	0.311531	19.7643	21.5944	1.83011	21	0.592682	20.8489	21.4416	-1.14978	1.06823	O15155	O15155	BET1 homolog	BET1
20.6129	19.8701	20.1686	20.3375	21.0772	21.0045	20.0952	21.0989	22.1186	20.3811	20.3242	20.2595	20.5371	20.8794	21.6336	19.6978	20.0705	20.9939	20.6901	21.1933	20.7981	433.842	20.6592	20.6129	20.5995	0.589697	0.0285441	0.391615	19.6978	22.1186	2.42079	21	0.745012	20.2595	21.0045	0.646184	0.509288	O15162	O15162	Phospholipid scramblase 1	PLSCR1
22.4186	22.6808	22.4978	22.4422	22.9493	22.1541	22.8395	23.1163	22.6639	22.4682	22.7071	22.4779	22.4015	22.3687	22.4397	22.4542	22.6341	22.4598	22.7114	22.7929	22.4892	474.167	22.5794	22.4892	22.523	0.221474	0.00980867	0.120504	22.1541	23.1163	0.962135	21	0.264912	22.4422	22.7071	0.662163	0.620846	O15173	O15173	Membrane-associated progesterone receptor component 2	PGRMC2
21.2967	21.1223	21.1661	21.5826	21.4239	21.3132	20.8505	22.1294	20.053	21.7651	21.7153	21.1693	20.9646	20.9439	21.2209	21.6306	20.7792	21.4937	20.9466	20.9025	20.7773	445.247	21.2022	21.1693	21.202	0.448028	0.0211312	0.266758	20.053	22.1294	2.07639	21	0.54978	20.9439	21.4937	-0.311418	1.21413	O15212	O15212	Prefoldin subunit 6	PFDN6
22.2508	22.2792	22.3165	22.0749	22.6666	21.7369	22.2657	22.2019	22.5082	22.3402	22.3344	21.7942	22.3866	22.3331	21.6885	22.3109	22.2379	21.9905	22.6138	21.896	22.0303	466.257	22.2027	22.2657	22.2673	0.267954	0.0120685	0.120853	21.6885	22.6666	0.978085	21	0.304169	22.0303	22.3344	-0.391137	-0.326313	O15258	O15258	Protein RER1	RER1
23.0775	24.2214	22.9739	22.6569	24.2056	22.9365	23.1986	22.2956	23.0726	23.4363	23.0924	23.1233	24.2465	23.8474	23.808	23.671	24.0767	24.1811	23.2319	24.1388	23.5692	493.061	23.4791	23.4363	23.4766	0.574982	0.0244891	0.41106	22.2956	24.2465	1.95087	21	0.999153	23.0775	24.0767	-0.171548	-0.917935	O15260	O15260	Surfeit locus protein 4	SURF4
21.5455	21.5397	21.3052	21.3328	21.3834	20.7311	21.2632	21.4967	20.9829	21.5506	21.6108	21.1737	21.3051	21.386	21.1103	21.6842	21.1618	21.2202	21.4792	21.4623	21.3458	448.07	21.3367	21.3458	21.3626	0.225192	0.0105542	0.150969	20.7311	21.6842	0.953161	21	0.276564	21.2202	21.4967	-0.92298	1.26969	O15269	O15269	Serine palmitoyltransferase 1	SPTLC1
20.5925	20.3335	20.6051	20.7953	20.332	20.6376	20.6671	20.4142	20.6446	20.6434	20.5348	20.3975	20.6314	20.2931	20.4377	20.6011	20.6005	20.3593	20.6475	20.3387	20.1118	430.619	20.5057	20.5925	20.5734	0.169119	0.00824745	0.0745945	20.1118	20.7953	0.683506	21	0.278309	20.3593	20.6376	-0.534791	-0.282326	O15305	O15305	Phosphomannomutase 2	PMM2
20.9984	21.2786	20.4833	20.5552	20.6362	19.9267	20.656	21.1092	20.1608	20.9749	20.4032	20.9827	20.8361	20.9442	20.4594	21.0475	20.3478	20.7812	20.6463	20.8958	20.9113	435.035	20.7159	20.7812	20.7647	0.336565	0.0162467	0.217213	19.9267	21.2786	1.35193	21	0.491655	20.4833	20.9749	-0.60368	0.0525782	O15357	O15357	Phosphatidylinositol 3,4,5-trisphosphate 5-phosphatase 2	INPPL1
22.8073	22.4517	22.739	22.8706	22.2403	23.3916	22.4039	23.0069	22.5316	22.264	22.0699	22.3557	22.4371	22.4006	22.6068	22.5262	22.5877	22.5462	22.0468	22.067	22.4463	472.797	22.5142	22.4517	22.4567	0.324785	0.0144258	0.155178	22.0468	23.3917	1.34485	21	0.251104	22.3557	22.6068	0.895605	1.43975	O15371	O15371	Eukaryotic translation initiation factor 3 subunit D	EIF3D
21.7019	21.456	21.6216	21.629	21.1432	23.1761	21.2338	21.8372	21.1608	21.072	20.5501	21.5084	20.9724	22.2367	21.5317	21.4299	21.6308	21.1878	20.1688	20.6118	20.9783	448.838	21.3733	21.4299	21.373	0.625836	0.0292813	0.271976	20.1688	23.1761	3.00732	21	0.557032	21.072	21.629	0.848635	2.72414	O15372	O15372	Eukaryotic translation initiation factor 3 subunit H	EIF3H
24.1126	23.5874	24.1639	24.2273	23.1674	22.9394	23.5373	24.4769	24.5396	24.346	24.2599	24.2553	23.7378	24.3424	23.736	24.2022	23.5178	23.9861	24.3414	24.0228	23.9842	503.484	23.9754	24.1126	24.0991	0.430036	0.0179365	0.229862	22.9394	24.5396	1.60018	21	0.523869	23.736	24.2599	-0.950554	0.300161	O15400	O15400	Syntaxin-7	STX7
21.5918	21.1241	21.5132	21.0125	21.6146	20.3492	21.4164	22.0202	22.4692	21.9447	21.9934	22.2259	21.754	21.7991	21.0293	21.6406	21.5099	21.4572	22.4623	21.5777	21.1272	453.632	21.6015	21.5918	21.6171	0.508028	0.0235181	0.352898	20.3492	22.4692	2.12005	21	0.528334	21.4164	21.9447	-0.363625	0.678867	O15427	O15427	Monocarboxylate transporter 4	SLC16A3
23.3791	22.1638	23.1121	23.0755	21.7655	23.1092	21.9153	23.4721	23.386	23.2816	23.1823	23.7038	22.3796	22.7886	22.6073	23.3797	22.1911	22.2475	23.3653	23.1224	22.7315	480.359	22.8743	23.1092	23.0418	0.565265	0.0247118	0.320581	21.7655	23.7038	1.9383	21	0.985706	22.3796	23.3653	-0.572428	-0.891681	O15498	O15498	Synaptobrevin homolog YKT6	YKT6
25.6691	26.1597	25.9448	25.3333	26.201	26.1344	26.0369	25.5659	25.9181	25.8994	25.7551	25.8911	26.0449	25.9474	25.8627	25.748	26.0939	25.9564	25.9632	26.1311	25.991	544.248	25.9166	25.9474	25.9619	0.210902	0.00813775	0.0975189	25.3333	26.201	0.867697	21	0.182182	25.8627	26.0449	-1.16722	1.67982	O15511	O15511	Actin-related protein 2/3 complex subunit 5	ARPC5
23.8135	23.729	23.5006	23.4164	24.2561	25.4024	24.2333	23.9403	23.5511	23.5664	23.6655	23.8411	23.4445	23.0492	22.8816	23.5042	23.8924	22.4128	23.5028	23.9909	23.6315	497.225	23.6774	23.6315	23.6597	0.581082	0.0245416	0.209698	22.4128	25.4024	2.98964	21	0.391785	23.5006	23.8924	0.771865	3.72207	O15533	O15533	Tapasin	TAPBP
23.1241	21.49	23.1738	22.791	20.6051	25.5327	22.4642	20.2094	22.6237	21.7637	21.0987	21.8909	21.1529	20.214	22.3956	22.3483	21.7443	21.3179	19.2281	17.9609	20.7496	453.879	21.6133	21.7443	21.6743	1.57766	0.0729951	0.879456	17.9609	25.5327	7.57186	21	1.71463	20.7496	22.4642	0.0269366	1.62685	O43143;O60231;Q14562	O43143	Pre-mRNA-splicing factor ATP-dependent RNA helicase DHX15	DHX15
22.8486	23.2849	22.6976	22.857	23.0871	22.0199	22.6617	22.5793	22.4965	22.8418	22.8497	23.3351	23.2077	23.0225	22.8826	23.029	23.2361	22.921	23.1054	23.269	23.217	481.449	22.9262	22.921	22.9611	0.318233	0.0138808	0.223379	22.0198	23.3351	1.31526	21	0.365932	22.8417	23.2077	-1.12224	1.85176	O43149	O43149	Zinc finger ZZ-type and EF-hand domain-containing protein 1	ZZEF1
23.1454	23.7243	23.6421	23.4955	23.9873	23.6549	23.818	22.885	23.6322	23.3975	23.5857	23.6453	23.9165	23.7615	23.3881	23.6964	23.9832	23.5964	23.661	23.4478	23.4378	495.502	23.5953	23.6421	23.6384	0.261802	0.0110955	0.146614	22.885	23.9873	1.10225	21	0.276484	23.4478	23.7243	-0.932843	1.67583	O43169	O43169	Cytochrome b5 type B	CYB5B
21.0284	21.1774	21.2516	20.7922	21.5526	21.8542	21.5618	20.9586	20.6358	20.833	21.1875	21.2125	21.3509	20.5632	20.7608	20.7239	21.0375	21.0822	21.0996	21.2381	20.6804	442.582	21.0753	21.0822	21.0595	0.334444	0.015869	0.249208	20.5632	21.8542	1.29104	21	0.44589	20.7922	21.2381	0.499339	-0.00217065	O43181	O43181	NADH dehydrogenase [ubiquinone] iron-sulfur protein 4, mitochondrial	NDUFS4
24.034	24.2928	24.0231	24.3772	24.7826	20.4754	24.0853	23.8379	23.9455	24.8067	24.2636	24.6253	24.4022	24.759	24.5522	24.5182	24.242	24.6906	24.3444	24.6535	24.712	508.423	24.2106	24.3772	24.4007	0.905006	0.0373805	0.291937	20.4754	24.8067	4.3313	21	0.568195	24.0853	24.6535	-3.81412	16.1483	O43182	O43182	Rho GTPase-activating protein 6	ARHGAP6
23.6165	23.4125	23.5098	23.6952	23.2472	23.7895	23.4185	23.9901	24.0723	23.3002	23.3446	23.5587	23.1589	23.439	23.4756	23.5459	23.4651	23.4548	23.4205	23.287	23.2765	493.478	23.499	23.4548	23.4396	0.232015	0.00987339	0.110132	23.1589	24.0723	0.913387	21	0.214087	23.3446	23.5587	1.11299	1.13321	O43242	O43242	26S proteasome non-ATPase regulatory subunit 3	PSMD3
20.6975	20.7041	20.4612	20.3508	20.6492	20.2389	20.6267	20.6492	20.3841	20.3716	21.0128	20.672	21.0553	21.2746	20.4036	20.7521	20.8448	20.6939	20.778	20.7394	20.7634	434.123	20.6725	20.6939	20.6886	0.252209	0.0122002	0.0840874	20.2389	21.2746	1.0357	21	0.302126	20.4612	20.7634	0.435607	0.427761	O43264	O43264	Centromere/kinetochore protein zw10 homolog	ZW10
22.2128	22.3023	22.174	21.9561	20.9762	20.505	21.6578	21.891	20.8448	22.5853	22.3954	22.2913	22.4618	22.6231	22.4768	22.3904	21.8203	22.9364	22.4583	22.3798	23.0048	464.344	22.1116	22.3023	22.3278	0.651604	0.0294689	0.282951	20.505	23.0048	2.49978	21	0.570847	21.891	22.4618	-1.20862	1.07592	O43312	O43312	Metastasis suppressor protein 1	MTSS1
20.9499	21.0028	21.7663	21.4287	21.0441	22.1133	20.9205	21.7299	21.5944	21.5866	21.5112	21.168	20.9507	20.8427	21.1174	21.2605	20.9927	20.8157	21.1791	21.0205	21.0738	446.069	21.2414	21.1174	21.1187	0.353431	0.0166388	0.167454	20.8157	22.1133	1.29762	21	0.518579	20.9927	21.5112	0.94875	0.136898	O43324	O43324	Eukaryotic translation elongation factor 1 epsilon-1	EEF1E1
24.042	22.9867	24.39	24.0826	22.2391	26.0542	22.9525	22.2273	23.0094	22.9756	23.0243	23.1582	22.4426	21.9232	23.8371	23.3273	23.1221	22.8718	21.0397	21.0718	22.2369	483.014	23.0007	22.9867	22.926	1.12195	0.0487789	0.747627	21.0397	26.0542	5.0145	21	1.08823	22.2391	23.3273	0.652601	1.81194	O43390	O43390	Heterogeneous nuclear ribonucleoprotein R	HNRNPR
24.3057	23.8724	24.0968	23.891	23.7569	23.022	23.8867	24.1997	23.8234	24.2978	24.5137	24.4256	24.0335	24.3291	23.8115	24.1298	23.582	23.8058	24.277	23.9425	23.8126	503.815	23.9912	23.9425	24.0036	0.335557	0.0139867	0.185581	23.022	24.5137	1.49172	21	0.464392	23.8126	24.277	-0.963858	2.18536	O43396	O43396	Thioredoxin-like protein 1	TXNL1
24.4207	23.358	24.5194	24.1299	22.8902	23.7603	23.267	24.3452	24.5336	24.334	24.4327	24.5439	23.7107	24.7093	24.2098	24.4224	23.3728	23.5937	24.7774	23.8347	24.043	505.209	24.0576	24.2099	24.1655	0.530676	0.0220586	0.33407	22.8902	24.7774	1.88713	21	0.722029	23.7107	24.4328	-0.650037	-0.572458	O43399	O43399	Tumor protein D54	TPD52L2
19.0519	19.7976	19.7271	19.7029	19.7808	19.2771	19.6799	19.508	19.432	19.6204	19.5429	19.8657	19.7308	19.7445	19.561	20.203	19.7363	19.5835	19.4169	19.9391	19.6851	412.586	19.647	19.6851	19.6708	0.239982	0.0122147	0.11253	19.0519	20.203	1.1511	21	0.201605	19.5429	19.7445	-0.288082	1.70141	O43427	O43427	Acidic fibroblast growth factor intracellular-binding protein	FIBP
20.1791	20.7056	19.4962	19.8669	20.0573	19.7696	20.2865	19.5779	19.9499	19.9383	19.8462	20.3407	20.9014	20.348	20.7816	20.1413	20.2932	20.0033	20.0759	20.7033	20.1567	423.419	20.1628	20.1413	20.1244	0.379664	0.0188299	0.203001	19.4962	20.9014	1.40524	21	0.402382	19.9383	20.3407	0.335236	-0.321068	O43432	O43432	Eukaryotic translation initiation factor 4 gamma 3	EIF4G3
24.969	25.4096	24.95	24.7805	25.6119	24.4957	25.8388	25.4843	24.1701	24.9715	25.2465	25.2389	25.4002	25.2529	25.0241	25.1232	25.3502	25.2974	25.2127	25.5342	25.5031	528.865	25.184	25.2465	25.2489	0.3819	0.0151644	0.237825	24.1701	25.8388	1.66865	21	0.438105	24.9715	25.4096	-0.973305	1.48354	O43488;Q8NHP1;O95154	O43488	Aflatoxin B1 aldehyde reductase member 2	AKR7A2
23.6051	22.7782	23.2043	23.5323	22.7527	24.2917	22.9141	23.586	23.4287	23.7164	23.5093	23.6297	23.0935	23.2446	23.5857	23.2797	23.0049	23.2131	23.3802	22.7378	22.9541	489.442	23.3068	23.2797	23.2855	0.383938	0.0164732	0.306002	22.7378	24.2917	1.55384	21	0.580769	23.0049	23.5857	0.492247	0.62997	O43516	O43516	WAS/WASL-interacting protein family member 1	WIPF1
21.4771	21.6514	21.6752	21.7274	22.4235	20.2236	21.7127	21.4527	21.5497	22.5185	21.8966	22.101	21.5366	22.0693	21.5999	21.4864	21.1469	21.1591	22.3703	22.1836	22.3378	456.299	21.7285	21.6752	21.7129	0.529149	0.0243527	0.2225	20.2236	22.5185	2.29488	21	0.614628	21.4864	22.101	-0.875338	1.98007	O43561	O43561	Linker for activation of T-cells family member 1	LAT
21.9726	21.6352	22.0436	22.1948	21.6051	22.0204	21.4461	21.9375	21.7303	22.0184	22.2349	21.947	21.7247	21.648	21.922	21.9368	21.4914	21.6939	22.1737	21.9309	22.0091	459.317	21.8722	21.9368	21.8895	0.226503	0.0103557	0.206501	21.4461	22.2349	0.788841	21	0.324469	21.6939	22.0184	-0.299673	-0.803786	O43583	O43583	Density-regulated protein	DENR
20.718	20.2456	20.4773	20.7232	20.4914	21.2661	20.1747	21.3253	21.0933	19.9258	20.3131	20.3264	20.5127	20.2386	20.0414	20.7919	20.4287	20.6074	20.1868	19.6623	20.0735	429.623	20.4583	20.4287	20.4125	0.424779	0.0207632	0.253946	19.6624	21.3253	1.66291	21	0.531231	20.1868	20.718	0.474974	0.0733055	O43592	O43592	Exportin-T	XPOT
20.7172	21.2398	20.8099	20.7377	21.5318	22.1299	21.5308	20.841	20.5293	20.9344	20.8697	20.6923	21.1563	20.9239	20.6958	21.0886	21.1083	21.0245	20.4881	20.8181	20.9136	440.781	20.9896	20.9136	20.9014	0.380111	0.0181095	0.194708	20.4881	22.1299	1.6418	21	0.370588	20.7377	21.1083	1.50491	2.9741	O43615	O43615	Mitochondrial import inner membrane translocase subunit TIM44	TIMM44
21.445	21.3133	21.5091	21.3144	21.592	21.6332	21.2517	21.8346	21.6527	21.5058	21.6002	21.5288	21.6681	21.4441	21.3823	21.5777	21.1662	20.9019	21.4613	21.1981	20.9572	449.938	21.4256	21.4613	21.4621	0.234299	0.0109355	0.146889	20.9019	21.8346	0.932661	21	0.278645	21.3134	21.592	-0.707881	0.305736	O43617	O43617	Trafficking protein particle complex subunit 3	TRAPPC3
22.3422	21.3506	22.1425	22.2279	21.3378	22.4222	21.6984	21.6917	22.2581	22.1355	22.1829	21.9723	21.4108	21.7972	21.983	21.992	21.5892	22.48	22.1514	22.0542	21.9553	461.175	21.9607	21.992	21.9941	0.340311	0.0154963	0.235975	21.3378	22.48	1.1422	21	0.484549	21.6984	22.1829	-0.503275	-0.646869	O43633	O43633	Charged multivesicular body protein 2a	CHMP2A
23.9663	22.9295	23.7181	23.7267	22.6576	20.4399	22.6704	23.847	22.9654	24.3171	24.2402	24.1847	23.5892	24.1606	23.5974	23.9801	22.7877	23.9033	24.2517	23.9046	24.0532	493.891	23.5186	23.847	23.8442	0.890973	0.0378837	0.313623	20.4399	24.3171	3.87724	21	1.08778	22.9654	24.0532	-2.25394	6.45587	O43639	O43639	Cytoplasmic protein NCK2	NCK2
24.071	23.8985	24.092	23.944	23.413	22.578	23.7107	23.8344	23.5774	24.4352	24.0634	24.2657	23.9804	24.3238	24.1717	24.2855	23.8334	24.3533	24.1301	24.2371	24.2202	503.419	23.9723	24.071	24.0733	0.413623	0.0172542	0.194752	22.578	24.4352	1.85719	21	0.402687	23.8344	24.2371	-2.08365	5.76322	O43665	O43665	Regulator of G-protein signaling 10	RGS10
21.0901	21.4831	21.9271	21.4334	21.9673	21.6292	21.9442	21.2589	20.599	21.3076	21.2742	21.2503	21.3174	21.2916	20.7263	21.116	21.3221	21.1651	21.5537	21.5292	20.9645	448.15	21.3405	21.3076	21.3237	0.355723	0.0166689	0.191597	20.599	21.9673	1.36834	21	0.36413	21.1651	21.5292	-0.0177132	0.239788	O43676	O43676	NADH dehydrogenase [ubiquinone] 1 beta subcomplex subunit 3	NDUFB3
23.8874	23.873	23.8591	23.7068	24.0529	23.6582	23.8575	24.1395	23.663	23.6928	23.839	23.9164	23.9485	23.7224	23.6058	23.8149	23.8431	23.8642	23.7176	24.0692	23.9618	500.693	23.8425	23.8575	23.8418	0.143615	0.00602347	0.104343	23.6058	24.1395	0.533659	21	0.19879	23.7176	23.9164	0.292513	-0.434592	O43681	O43681	ATPase ASNA1	ASNA1
28.0755	28.2125	28.1342	28.1785	28.0434	28.528	28.1188	28.0075	27.9285	28.3155	28.1998	28.3593	28.1608	28.2425	28.0934	28.3093	28.2843	28.1572	28.0053	27.9963	27.9674	591.318	28.158	28.1572	28.1489	0.148448	0.00527195	0.113775	27.9285	28.528	0.599518	21	0.19911	28.0434	28.2425	0.615135	0.373743	O43707	O43707	Alpha-actinin-4	ACTN4
24.2197	24.5357	23.9372	24.2165	24.4122	23.4658	24.3137	24.4167	24.0536	24.3201	24.2795	24.2639	24.4772	24.4844	24.1514	24.2463	24.4653	24.4369	24.4132	24.463	24.269	509.841	24.2782	24.3138	24.3334	0.240058	0.00988783	0.102922	23.4658	24.5357	1.06994	21	0.217245	24.2197	24.437	-2.12271	5.92367	O43747	O43747	AP-1 complex subunit gamma-1	AP1G1
22.209	22.1531	22.1753	22.157	21.6919	21.8586	21.668	22.395	22.2752	22.5871	21.876	22.2298	21.7121	22.043	22.0086	22.2948	21.814	21.7868	22.0789	21.5175	21.8834	462.415	22.0198	22.043	22.0246	0.272792	0.0123885	0.186844	21.5175	22.5871	1.06954	21	0.394941	21.814	22.209	0.087757	-0.538711	O43765	O43765	Small glutamine-rich tetratricopeptide repeat-containing protein alpha	SGTA
22.9174	21.8808	22.7642	22.8273	20.7585	22.695	21.6014	22.5577	22.5509	22.8725	22.5353	22.9072	21.7753	22.827	22.5164	22.6201	21.622	22.2158	22.5153	22.0901	21.7937	468.844	22.3259	22.5353	22.4843	0.568055	0.0254438	0.319487	20.7585	22.9174	2.15894	21	0.883432	21.8808	22.7642	-1.19836	1.22424	O43768	O43768	Alpha-endosulfine	ENSA
21.974	22.7094	22.4758	22.3644	22.7783	23.8662	23.7207	21.535	21.7151	21.8133	22.1135	22.6432	22.07	22.2327	20.635	21.8492	23.3423	22.4382	21.8083	21.3692	22.0662	467.52	22.2628	22.1135	22.1318	0.761508	0.0342053	0.362284	20.635	23.8662	3.23116	21	0.829885	21.8133	22.6432	0.362911	0.663109	O43772	O43772	Mitochondrial carnitine/acylcarnitine carrier protein	SLC25A20
23.2513	23.1414	23.5572	23.3359	22.8144	23.4227	22.5979	23.5483	23.1575	23.1857	23.0224	23.0382	23.0434	22.6434	23.1137	23.2209	23.2414	23.0106	22.446	22.8723	22.9509	484.616	23.0769	23.1137	23.119	0.29101	0.0126104	0.137568	22.446	23.5572	1.11122	21	0.290531	22.9509	23.2414	-0.409935	0.0410491	O43776	O43776	Asparagine--tRNA ligase, cytoplasmic	NARS
21.7706	21.8333	22.2758	22.4708	22.0478	22.5481	22.3084	22.5187	22.0586	22.195	21.8594	22.3035	22.0957	22.0511	22.379	21.8324	22.2029	21.5367	21.788	21.8471	21.8195	463.742	22.083	22.0586	22.0764	0.282318	0.0127844	0.22624	21.5367	22.5481	1.01143	21	0.470156	21.8333	22.3035	0.0171223	-0.911716	O43813	O43813	LanC-like protein 1	LANCL1
23.3617	23.3983	23.5147	23.7334	23.433	23.7813	23.5672	23.3665	23.3395	23.3864	23.7927	23.6452	23.5673	23.6033	23.6056	23.6821	23.331	23.3551	23.3187	23.6627	23.4129	493.859	23.5171	23.5147	23.5126	0.158962	0.00675943	0.148026	23.3187	23.7927	0.474075	21	0.278625	23.3665	23.6452	0.328493	-1.32873	O43815	O43815	Striatin	STRN
21.0284	20.351	20.3035	20.55	20.3111	20.2389	19.8239	21.2071	20.1205	20.0477	20.703	20.5397	20.1343	20.2369	20.1461	20.4177	20.3502	19.8847	20.5282	20.9298	19.7338	427.586	20.3613	20.3111	20.3054	0.380749	0.0186997	0.217138	19.7338	21.2071	1.47331	21	0.405384	20.1343	20.5397	0.562713	0.153426	O43847	O43847	Nardilysin	NRD1
23.0289	23.4737	23.6985	23.9052	24.0686	21.6947	23.175	21.8933	23.3002	23.0464	23.4004	23.1741	23.6228	24.1033	23.9177	23.6391	23.2245	22.8306	23.9585	24.2656	23.6814	491.102	23.3858	23.4737	23.5132	0.659918	0.0282187	0.427284	21.6947	24.2656	2.57091	21	0.73107	23.1741	23.9052	-1.25132	1.70412	O43852	O43852	Calumenin	CALU
25.4498	24.5905	25.2139	25.461	23.6177	25.5924	24.2935	24.8021	25.5897	25.3519	25.0416	25.181	24.2781	25.0362	25.2958	25.0399	24.3806	24.6744	25.0478	24.6882	24.3824	523.008	24.9052	25.0399	24.9828	0.516117	0.0207233	0.365543	23.6177	25.5924	1.9747	21	0.70529	24.5905	25.2958	-0.708821	0.215699	O60234	O60234	Glia maturation factor gamma	GMFG
22.9857	23.5193	23.2159	22.9579	23.5035	22.8527	23.2724	22.6095	22.0019	23.2116	23.3113	22.7812	23.4717	23.3176	23.4947	23.0698	23.5116	23.4626	22.8012	23.3339	23.5534	486.239	23.1543	23.2724	23.2455	0.388095	0.0167613	0.231073	22.0019	23.5534	1.55159	21	0.513794	22.9579	23.4717	-1.4286	2.46633	O60256	O60256	Phosphoribosyl pyrophosphate synthase-associated protein 2	PRPSAP2
23.5282	23.5828	23.5483	23.5723	23.8504	24.033	23.2441	23.6994	23.6012	24	23.8823	23.585	23.5394	23.67	23.1531	23.6557	23.5835	23.4711	23.8654	23.6334	23.4687	496.167	23.627	23.585	23.5975	0.216492	0.0091629	0.0850391	23.1531	24.0331	0.87993	21	0.160004	23.5394	23.6994	-0.0667315	0.485601	O60268	O60268	Uncharacterized protein KIAA0513	KIAA0513
23.9839	24.395	24.184	24.1081	24.6914	24.4828	24.3042	24.4352	22.1081	24.0243	23.8361	24.0912	24.3631	23.8685	23.9354	24.1877	24.7249	24.6117	23.8677	24.3783	24.2954	506.877	24.137	24.1877	24.2195	0.53628	0.0222181	0.207321	22.1081	24.7249	2.61681	21	0.411097	23.9839	24.395	-2.80614	10.5907	O60313	O60313	Dynamin-like 120 kDa protein, mitochondrial;Dynamin-like 120 kDa protein, form S1	OPA1
23.5834	24.121	23.6688	23.6808	24.4634	23.0149	23.8085	23.3717	22.9685	23.6885	23.6994	23.4038	24.0057	23.9473	23.7063	23.8187	23.3983	23.993	23.4143	23.8807	23.8893	497.526	23.6917	23.6994	23.7041	0.35221	0.0148664	0.247828	22.9685	24.4634	1.49489	21	0.47501	23.4143	23.8893	-0.203854	0.565306	O60488	O60488	Long-chain-fatty-acid--CoA ligase 4	ACSL4
23.7229	22.6549	23.3991	23.2974	21.8474	23.2785	22.4581	23.8064	23.7062	23.604	23.7121	23.4167	23.0482	23.7127	23.5304	23.4378	22.5825	23.0188	23.585	23.1715	23.017	488.008	23.2385	23.3991	23.3642	0.505936	0.0217715	0.312981	21.8474	23.8064	1.95897	21	0.585234	23.0188	23.604	-1.25083	1.41174	O60493	O60493	Sorting nexin-3	SNX3
23.8454	23.7013	24.2148	24.0158	23.9153	24.1245	23.8754	24.0237	23.7353	24.0964	24.2631	24.4271	24.1847	24.2221	24.369	24.211	23.8731	23.9639	24.0355	23.8369	23.9508	504.885	24.0421	24.0237	24.0344	0.200465	0.00833805	0.160959	23.7013	24.4271	0.725796	21	0.335644	23.8754	24.211	0.169155	-0.724773	O60496	O60496	Docking protein 2	DOK2
25.218	24.6449	25.1373	24.8761	24.2305	26.1429	24.5508	24.53	24.418	24.4782	24.5529	24.8136	24.4983	24.0674	24.73	24.612	24.5048	24.4641	24.0291	24.1531	24.1603	516.812	24.6101	24.53	24.5126	0.47034	0.0191117	0.200041	24.0291	26.1429	2.11378	21	0.312008	24.418	24.73	1.79953	4.83954	O60506	O60506	Heterogeneous nuclear ribonucleoprotein Q	SYNCRIP
26.689	26.7755	26.6334	26.6477	26.7077	26.511	26.7242	26.8778	26.3089	26.5618	26.5533	26.399	26.3676	27.1428	26.7768	26.6411	26.3474	26.4699	26.8153	26.3332	26.5213	558.805	26.6097	26.6334	26.6035	0.208216	0.0078248	0.142159	26.3089	27.1428	0.833857	21	0.254257	26.4699	26.7242	0.593705	0.597165	O60610	O60610	Protein diaphanous homolog 1	DIAPH1
21.4219	21.4941	21.5225	21.5021	21.5621	21.2369	21.4484	20.6208	20.4285	21.7886	21.1891	21.0247	21.675	21.3551	21.3675	21.0876	21.1949	21.3772	21.0195	21.238	21.3871	446.942	21.2829	21.3675	21.3625	0.322464	0.0151513	0.155012	20.4285	21.7886	1.3601	21	0.305029	21.1891	21.4941	-1.1596	1.73962	O60613	O60613	15 kDa selenoprotein	2015-09-01
24.334	23.3226	24.2593	23.7525	22.8036	23.4814	23.2569	23.8266	24.4773	23.96	24.1371	24.2796	23.7916	24.0994	24.0211	24.1178	23.622	23.8973	23.937	23.6202	24.152	501.149	23.8643	23.937	23.9453	0.407012	0.0170553	0.215008	22.8036	24.4773	1.67368	21	0.515131	23.622	24.1371	-0.915352	0.873775	O60664	O60664	Perilipin-3	PLIN3
21.4951	21.481	21.4195	21.4443	21.5817	19.5959	20.9256	20.3741	20.9195	21.8769	21.6661	20.7057	21.5747	21.551	21.5466	21.2207	21.5581	21.6418	22.0294	21.334	21.8862	447.828	21.3251	21.4951	21.5274	0.56142	0.0263267	0.161154	19.5959	22.0293	2.43342	21	0.360994	21.2207	21.5817	-1.73519	3.58798	O60704	O60704	Protein-tyrosine sulfotransferase 2	TPST2
23.8232	23.2536	23.9951	23.885	23.0199	23.8039	23.3844	24.2315	23.9126	23.9506	23.9906	23.9945	23.0945	23.8043	23.6232	23.886	23.3855	23.5529	23.8542	23.5387	23.4565	497.441	23.6877	23.8043	23.7678	0.325171	0.0137275	0.190168	23.0199	24.2315	1.21161	21	0.456089	23.4565	23.9126	-0.578881	-0.462966	O60749	O60749	Sorting nexin-2	SNX2
21.6778	21.6377	22.8963	23.4259	22.0841	21.9835	22.1224	23.0244	22.1589	23.1738	22.9581	21.5803	22.3004	21.418	21.2094	21.9412	21.7934	21.9276	22.1403	22.0399	21.9486	465.442	22.1639	22.0399	21.9799	0.600232	0.0270815	0.260439	21.2094	23.4259	2.21648	21	0.50696	21.7934	22.3004	0.699095	-0.26865	O60762	O60762	Dolichol-phosphate mannosyltransferase subunit 1	DPM1
24.4177	23.8504	24.2247	24.2794	23.9911	24.2212	24.0938	24.6914	24.5188	24.3727	24.4155	24.2182	23.9862	24.3117	24.1059	24.4215	23.9266	24.051	24.6707	23.9459	23.9042	508.618	24.2199	24.2212	24.2119	0.247981	0.0102387	0.196522	23.8504	24.6914	0.840933	21	0.424417	23.9911	24.4155	0.326962	-0.784518	O60763;REV__Q5VZ89	O60763	General vesicular transport factor p115	USO1
21.5319	21.3987	22.1657	21.4751	21.7793	22.0377	20.2998	21.9119	20.2158	21.0879	20.851	21.3359	21.1909	21.396	21.2472	21.7311	21.6483	21.4875	20.3059	21.19	21.0996	447.387	21.3042	21.396	21.4101	0.539537	0.0253254	0.296396	20.2158	22.1657	1.94989	21	0.548708	21.0996	21.6483	-0.669495	0.109977	O60841	O60841	Eukaryotic translation initiation factor 5B	EIF5B
21.8667	21.7454	22.2479	22.0943	22.579	22.2857	22.2364	21.8293	22.2153	22.1937	21.8709	21.4817	22.4592	21.8435	21.9529	21.9789	21.6252	22.2139	21.8954	21.3836	21.8309	461.83	21.9919	21.9529	21.9855	0.305471	0.0138902	0.240759	21.3836	22.579	1.19541	21	0.384315	21.8309	22.2153	-0.0891623	-0.271352	O60884	O60884	DnaJ homolog subfamily A member 2	DNAJA2
29.1	29.6797	28.8859	28.9182	29.4578	28.4206	29.4363	29.0943	28.4511	29.3434	29.1595	29.401	29.5597	29.4054	29.2319	29.4009	29.671	29.5164	29.066	29.4903	29.4772	614.166	29.246	29.4009	29.3652	0.350143	0.0119723	0.168921	28.4206	29.6797	1.25906	21	0.382902	29.0943	29.4772	-1.15218	0.933335	O75083	O75083	WD repeat-containing protein 1	WDR1
26.112	26.692	25.8077	26.2341	26.6046	22.9789	26.4182	25.9486	25.7448	26.4139	26.241	26.1433	26.3642	26.3718	26.0651	26.1305	26.3324	26.4242	26.1442	26.3127	26.2492	547.733	26.0825	26.241	26.252	0.747944	0.028676	0.130791	22.9789	26.6921	3.71314	21	0.259777	26.112	26.3718	-3.88146	16.58	O75116	O75116	Rho-associated protein kinase 2	ROCK2
23.4784	23.1766	23.5115	23.2265	23.1838	24.3713	23.2389	23.5075	24.6752	23.6714	23.2042	23.4753	23.1436	23.3766	23.3303	23.3473	23.2437	23.368	23.135	23.1223	23.0402	491.828	23.4204	23.3303	23.3022	0.402342	0.0171792	0.148071	23.0402	24.6752	1.635	21	0.294554	23.1838	23.4784	2.26513	5.13875	O75131;Q8IYJ1;Q96A23;O95741;Q9HCH3	O75131	Copine-3	CPNE3
21.9492	21.8257	21.8888	21.5048	22.392	22.5766	22.1737	21.2201	21.6436	21.0802	22.1457	22.0821	22.2026	21.3024	21.2998	22.1813	22.0904	22.4866	22.0914	21.8037	22.4563	460.397	21.9237	22.0821	22.0151	0.438441	0.0199985	0.278368	21.0802	22.5766	1.49638	21	0.537664	21.6436	22.1813	-0.485129	-0.733005	O75165	O75165	DnaJ homolog subfamily C member 13	DNAJC13
21.489	21.1746	22.0682	22.2636	22.6104	21.4011	22.5497	22.5196	23.4541	21.8939	21.3368	21.1276	21.3135	21.6908	21.5577	21.4839	21.1637	20.8304	21.4507	21.2627	21.7105	456.353	21.7311	21.489	21.5258	0.638486	0.0293813	0.314434	20.8304	23.4541	2.62377	21	0.754704	21.3135	22.0682	1.14506	1.14932	O75190;Q8WWF6	O75190	DnaJ homolog subfamily B member 6	DNAJB6
21.5616	21.1371	21.2601	21.4758	20.2457	20.9297	20.7276	21.7022	21.9499	21.4789	22.0975	21.2603	20.7987	21.5327	21.0365	21.5045	20.9909	20.6108	23.5253	20.7072	21.0469	447.58	21.3133	21.2601	21.2215	0.682214	0.0320088	0.301483	20.2457	23.5253	3.27954	21	0.603003	20.9297	21.5327	1.63671	4.73025	O75223	O75223	Gamma-glutamylcyclotransferase	GGCT
20.626	20.4728	20.7343	20.4526	21.2601	20.7423	20.7864	20.5794	20.3668	20.7394	20.7384	20.9068	20.9851	20.4528	20.1735	20.4611	20.8954	21.0983	20.4339	20.3882	20.7129	434.007	20.667	20.7129	20.6672	0.267636	0.0129499	0.240101	20.1735	21.2601	1.08659	21	0.333622	20.4528	20.7864	0.380786	-0.100951	O75251	O75251	NADH dehydrogenase [ubiquinone] iron-sulfur protein 7, mitochondrial	NDUFS7
22.4285	22.8836	22.8537	22.5693	23.3551	23.4737	23.3283	21.3682	21.7816	22.2547	22.3022	22.5782	22.6599	22.3141	22.3825	22.5831	22.8339	22.7006	22.387	22.5189	22.5363	474.093	22.5759	22.5693	22.582	0.483544	0.0214186	0.255169	21.3682	23.4737	2.10555	21	0.451384	22.3825	22.8339	-0.321848	1.31994	O75306	O75306	NADH dehydrogenase [ubiquinone] iron-sulfur protein 2, mitochondrial	NDUFS2
20.1525	20.5033	21.0004	21.0313	20.8115	20.7611	20.9625	21.0783	20.6014	21.0519	20.2357	20.3349	20.1939	20.0021	20.6051	20.3503	20.4283	20.0854	20.7384	20.4808	20.9637	432.373	20.5892	20.6014	20.5926	0.349012	0.0169513	0.361128	20.0021	21.0783	1.07619	21	0.627594	20.3349	20.9625	-0.0774335	-1.32064	O75323	O75323	Protein NipSnap homolog 2	GBAS
23.2405	23.0146	23.2867	23.2345	23.2022	23.7789	22.9883	22.8326	22.625	23.251	22.7149	23.0531	22.8138	23.0769	23.0939	23.1156	22.9467	23.0106	22.9887	23.3553	22.9062	484.53	23.0729	23.0531	23.0494	0.249809	0.0108269	0.14909	22.625	23.7789	1.15382	21	0.287729	22.9467	23.2345	0.800614	2.13341	O75340	O75340	Programmed cell death protein 6	PDCD6
24.1458	23.4631	24.3023	24.4442	22.7624	24.066	23.4514	24.2683	24.3017	24.4191	24.2389	24.0655	23.1774	24.2022	23.7783	23.9984	23.3264	23.5853	24.1128	23.7083	23.5349	501.353	23.8739	24.0655	23.9895	0.458704	0.0192136	0.287279	22.7624	24.4442	1.68183	21	0.703997	23.5349	24.2389	-0.795438	-0.0613502	O75347	O75347	Tubulin-specific chaperone A	TBCA
22.7146	22.1233	22.376	22.3068	22.3065	22.1633	22.457	22.7458	22.5838	22.1185	22.1358	22.237	22.3526	21.5101	21.8364	22.4343	22.1277	21.8819	21.7634	21.8043	21.85	465.829	22.1823	22.1632	22.1826	0.324423	0.0146253	0.271086	21.5101	22.7458	1.2357	21	0.4942	21.8819	22.3761	-0.145776	-0.401388	O75348;O95670	O75348	V-type proton ATPase subunit G 1	ATP6V1G1
23.441	23.5337	23.3701	23.366	23.6485	24.2509	23.5344	23.4262	23.637	23.4083	23.4352	23.3827	23.3203	23.3506	23.4927	23.4942	23.5404	23.7192	22.9952	23.4539	23.7493	493.55	23.5024	23.4539	23.4656	0.234568	0.00998061	0.0837479	22.9952	24.2509	1.25569	21	0.157665	23.3827	23.5404	1.29244	5.17981	O75351;Q6PIW4	O75351	Vacuolar protein sorting-associated protein 4B	VPS4B
21.9709	22.0364	21.9027	21.6553	22.0729	21.1562	22.0515	21.7905	21.854	21.9933	21.9908	22.0586	22.3207	21.9476	21.832	21.6383	22.0768	21.8911	22.1299	21.4334	22.0752	459.878	21.899	21.9709	21.9719	0.257953	0.0117792	0.104307	21.1562	22.3207	1.16456	21	0.22666	21.832	22.0586	-1.37978	2.57497	O75352	O75352	Mannose-P-dolichol utilization defect 1 protein	MPDU1
25.5895	25.1292	25.7702	25.6804	25.2199	26.3096	25.9448	23.9844	25.2697	24.4151	24.731	25.1248	25.0521	23.4794	25.3047	24.899	25.7405	24.8749	22.4298	24.4988	24.3411	523.789	24.9423	25.1248	25.1094	0.889209	0.0356506	0.55555	22.4298	26.3096	3.87977	21	1.0908	24.4987	25.5896	-1.17119	2.04527	O75367	O75367	Core histone macro-H2A.1	H2AFY
24.9652	24.4428	25.197	25.4777	23.4574	24.5781	24.2459	24.8094	25.0132	25.4734	24.8541	25.4504	24.7182	24.8104	25.2458	24.8926	24.0518	24.4267	24.8746	24.9121	24.4142	520.311	24.7767	24.8541	24.8391	0.496204	0.020027	0.342991	23.4574	25.4777	2.02034	21	0.570318	24.4428	25.0132	-0.801299	1.16984	O75368	O75368	SH3 domain-binding glutamic acid-rich-like protein	SH3BGRL
25.6069	25.9287	25.8024	25.6703	26.5324	25.8094	26.1195	25.8801	25.6204	25.8913	25.6885	25.8104	25.8692	25.8464	25.5596	25.6283	25.9912	25.9042	25.8428	26.192	25.9329	543.127	25.8632	25.8464	25.831	0.223581	0.00864475	0.0865231	25.5596	26.5324	0.972834	21	0.240196	25.6885	25.9287	1.33391	2.93938	O75390	O75390	Citrate synthase, mitochondrial	CS
24.0561	23.453	24.2765	24.1048	23.6979	24.0929	23.5523	24.1681	24.4841	24.2388	24.091	24.1922	23.7846	24.2242	24.0349	24.216	23.8711	23.8583	24.0245	23.802	23.9399	504.163	24.0078	24.0561	24.0407	0.252818	0.0105307	0.16814	23.453	24.4841	1.03113	21	0.333868	23.8583	24.1922	-0.510878	0.0915777	O75396	O75396	Vesicle-trafficking protein SEC22b	SEC22B
21.3604	21.3481	21.039	21.5923	21.2119	20.173	20.817	21.933	21.2777	21.6819	21.847	21.5621	20.7795	21.9303	21.4121	21.3866	20.5955	21.24	21.7715	21.3021	20.8975	447.159	21.2933	21.3481	21.3466	0.455913	0.0214112	0.309084	20.173	21.933	1.75993	21	0.553259	21.0391	21.5923	-0.677015	0.36297	O75410	O75410	Transforming acidic coiled-coil-containing protein 1	TACC1
19.6904	20.665	19.7353	19.1607	20.9978	20.822	20.5329	19.7928	19.5847	20.2973	19.6309	19.3663	20.5295	20.049	19.9445	19.6658	20.0429	20.0617	19.9324	20.4733	20.3429	421.318	20.0628	20.0429	20.0484	0.488666	0.0243569	0.377077	19.1607	20.9978	1.8371	21	0.782864	19.6904	20.4733	0.165083	-0.656742	O75438	O75438	NADH dehydrogenase [ubiquinone] 1 beta subcomplex subunit 1	NDUFB1
22.8571	23.212	23.4425	23.1729	23.6173	23.6874	23.4662	22.9066	22.6682	22.8777	23.2436	22.9824	23.3496	22.7578	23.1009	23.0127	23.0869	22.7776	22.812	23.314	23.0141	485.359	23.1124	23.0869	23.0932	0.289205	0.012513	0.227079	22.6682	23.6874	1.01922	21	0.436258	22.8777	23.314	0.422681	-0.68806	O75489	O75489	NADH dehydrogenase [ubiquinone] iron-sulfur protein 3, mitochondrial	NDUFS3
22.5649	22.7669	22.9932	22.5184	23.3526	23.681	23.3081	21.0562	20.9308	21.7727	21.713	22.0769	22.7524	22.1063	22.9286	22.2658	22.5476	23.0001	21.5617	22.7326	21.7356	470.365	22.3983	22.5476	22.4985	0.74093	0.0330797	0.452517	20.9308	23.681	2.75015	21	1.1559	21.7727	22.9286	-0.35749	-0.469158	O75531	O75531	Barrier-to-autointegration factor;Barrier-to-autointegration factor, N-terminally processed	BANF1
24.6764	25.3194	24.9464	25.1377	25.8961	22.0253	25.2254	24.2066	24.5545	25.337	25.0347	25.151	25.5723	25.2034	24.8495	25.1903	25.3285	25.5845	25.2222	25.5108	25.5237	525.496	25.0236	25.2034	25.2165	0.785717	0.031399	0.257034	22.0253	25.8961	3.87081	21	0.390577	24.9464	25.3369	-2.99509	11.0672	O75558	O75558	Syntaxin-11	STX11
25.4052	25.1159	24.9536	25.1556	24.7661	22.7135	25.0436	25.2737	24.8555	25.4821	25.1265	25.4277	25.1415	25.5525	25.283	25.319	24.7526	25.0891	25.4392	25.2516	25.0014	526.149	25.0547	25.1415	25.1701	0.582462	0.0232476	0.177477	22.7135	25.5525	2.83897	21	0.317566	25.0014	25.319	-3.49265	14.2265	O75563	O75563	Src kinase-associated phosphoprotein 2	SKAP2
22.7571	23.0806	22.7036	22.7729	22.5729	22.6056	22.3656	22.5357	22.9527	22.7947	23.3189	22.7672	22.9996	22.9846	23.1668	22.8525	23.0453	22.899	22.5885	23.0165	23.0112	479.791	22.8472	22.8525	22.8525	0.23482	0.0102778	0.158661	22.3656	23.3189	0.953335	21	0.30755	22.7036	23.0112	-0.102249	-0.301713	O75608	O75608	Acyl-protein thioesterase 1	LYPLA1
20.9689	21.3813	21.4613	21.2952	21.5462	22.2773	21.1099	20.971	21.8405	21.3045	21.0988	21.402	21.5076	21.1113	21.1777	21.7673	21.5248	21.5549	20.5623	21.3107	21.561	448.735	21.3683	21.3813	21.3641	0.359688	0.0168328	0.179779	20.5623	22.2773	1.71499	21	0.434851	21.1113	21.5462	0.279119	1.53677	O75688	O75688	Protein phosphatase 1B	PPM1B
21.4356	21.7092	21.6214	21.3193	22.1242	21.0592	21.9005	21.7507	22.4171	21.694	21.8465	21.9495	22.3465	21.5272	21.6009	21.5832	21.9162	21.4595	21.6242	21.9199	21.6741	456.479	21.7371	21.694	21.7094	0.320482	0.0147435	0.206511	21.0592	22.4171	1.3579	21	0.332943	21.5833	21.9162	0.291988	0.578194	O75695	O75695	Protein XRP2	RP2
24.2757	23.9183	23.9805	24.1747	23.1519	24.8712	23.7665	24.5394	23.3566	24.3593	23.8599	24.2991	23.74	24.1595	24.3388	24.2758	23.8504	24.2008	23.8406	24.1724	24.0145	505.146	24.0546	24.1595	24.1163	0.382684	0.015909	0.199844	23.1519	24.8712	1.71934	21	0.425398	23.8504	24.2758	-0.399853	1.05195	O75791	O75791	GRB2-related adapter protein 2	GRAP2
22.3112	21.551	22.376	22.2473	20.7206	22.4296	21.7604	22.5537	22.6064	22.28	21.8424	22.3016	21.0935	22.134	21.9446	22.5305	21.9538	21.7416	21.8643	21.0803	21.5734	460.896	21.9474	21.9538	22.007	0.521036	0.0237402	0.357359	20.7206	22.6064	1.88578	21	0.56959	21.7416	22.3112	-0.856456	0.149541	O75822	O75822	Eukaryotic translation initiation factor 3 subunit J	EIF3J
21.8754	21.3895	21.506	21.7543	21.6469	21.7819	21.8173	21.9968	22.1188	21.9634	22.2479	22.2916	21.5342	21.8357	22.2024	21.5692	21.391	21.6969	21.3651	21.4972	21.3582	456.84	21.7543	21.7543	21.7434	0.299439	0.0137646	0.242422	21.3582	22.2916	0.933468	21	0.457426	21.506	21.9634	0.353202	-0.980889	O75832	O75832	26S proteasome non-ATPase regulatory subunit 10	PSMD10
23.1027	23.9122	23.1247	23.3481	23.8301	22.0663	23.7829	23.3757	21.8513	23.3445	23.4143	23.5031	23.7798	23.6266	23.3565	23.963	24.0281	23.8874	23.7408	23.7056	23.7437	492.487	23.4518	23.6266	23.6195	0.564391	0.024066	0.26088	21.8513	24.0281	2.17683	21	0.434729	23.3481	23.7829	-1.88709	3.54536	O75844	O75844	CAAX prenyl protease 1 homolog	ZMPSTE24
24.4012	24.3322	24.1634	23.9725	24.2337	24.0543	24.0362	23.7448	24.1445	24.0493	24.4196	24.3355	24.4224	24.2202	24.1927	24.4647	24.2869	24.4978	24.103	24.3706	24.3087	508.754	24.2264	24.2337	24.2428	0.188642	0.00778663	0.136852	23.7448	24.4978	0.752989	21	0.267578	24.103	24.3706	-0.728116	0.471578	O75874	O75874	Isocitrate dehydrogenase [NADP] cytoplasmic	IDH1
20.1637	19.7571	20.5333	20.7763	19.33	19.6067	19.5779	20.4482	20.9043	20.6047	20.2386	21.1426	20.6214	20.3032	20.4881	20.3473	19.7793	19.894	20.8409	20.7721	20.5279	426.657	20.317	20.4482	20.3946	0.493439	0.024287	0.323904	19.33	21.1426	1.81257	21	0.727442	19.894	20.6214	-0.439643	-0.679035	O75886	O75886	Signal transducing adapter molecule 2	STAM2
26.2387	26.7239	26.0744	26.2293	27.1432	25.3099	26.4137	25.8041	25.8846	26.37	26.2243	26.3729	26.7619	26.4736	26.4616	26.3562	26.5499	26.6006	26.4209	26.3901	26.3707	553.174	26.3416	26.3729	26.3849	0.373822	0.0141913	0.143625	25.3099	27.1432	1.83326	21	0.244284	26.2293	26.4736	-0.736047	2.50284	O75915	O75915	PRA1 family protein 3	ARL6IP5
22.5713	22.8264	22.6551	22.6505	23.325	22.1056	23.0568	22.6506	22.8044	22.9416	22.7523	23.0603	22.9951	22.7312	22.6544	22.8327	22.9699	22.6021	22.9855	23.0389	22.7315	478.941	22.8067	22.8044	22.8193	0.251075	0.0110088	0.153862	22.1056	23.325	1.21936	21	0.331163	22.6544	22.9855	-0.625012	2.1883	O75935	O75935	Dynactin subunit 3	DCTN3
21.922	20.966	22.5006	22.6748	19.8495	24.4038	21.1579	21.6667	20.9613	21.1324	21.1647	21.4551	21.1499	20.2372	21.786	21.0415	21.4023	21.3574	20.375	20.6708	20.0886	447.964	21.3316	21.158	21.1542	1.00184	0.0469651	0.487141	19.8495	24.4038	4.55425	21	0.705387	20.9613	21.6667	1.40468	3.47133	O75937	O75937	DnaJ homolog subfamily C member 8	DNAJC8
25.0424	25.1994	25.0161	25.0475	25.5069	25.3972	25.5088	24.7503	24.5549	24.9948	24.6578	24.7168	25.1506	25.1715	24.8879	25.0719	25.3135	25.2132	24.844	25.117	24.7617	525.924	25.044	25.0475	25.045	0.268615	0.0107257	0.165754	24.5549	25.5088	0.953876	21	0.355339	24.844	25.1994	0.0172652	-0.626794	O75947	O75947	ATP synthase subunit d, mitochondrial	ATP5H
24.3521	24.4926	24.3158	24.2276	25.1667	24.5185	24.4657	24.5612	25.6585	24.1542	24.4482	24.2378	24.4364	24.547	24.2667	24.3539	24.4185	24.5779	24.6962	24.6008	24.5121	515.009	24.5242	24.4657	24.4432	0.334978	0.0136591	0.112211	24.1542	25.6585	1.50429	21	0.209099	24.3521	24.5612	2.33975	6.51264	O75955	O75955	Flotillin-1	FLOT1
22.8576	23.3523	23.2957	23.2052	23.8981	23.5395	23.586	23.0673	23.0629	23.209	23.1104	23.0416	23.5681	23.2357	22.9966	22.9795	23.4096	23.1352	22.7928	23.577	23.2409	488.161	23.2458	23.209	23.2106	0.274907	0.0118261	0.167406	22.7928	23.8981	1.10528	21	0.346788	23.0628	23.4096	0.552975	0.0824144	O75964	O75964	ATP synthase subunit g, mitochondrial	ATP5L
22.9089	22.997	22.9645	22.9571	22.5807	22.9766	23.0074	23.1392	22.8284	23.1399	22.8308	22.8742	22.7641	22.7841	23.0208	22.9624	22.8996	23.0079	23.0391	22.942	22.9287	481.554	22.9311	22.9571	22.952	0.127537	0.00556174	0.0574341	22.5807	23.1399	0.55929	21	0.133142	22.8742	23.0074	-0.845579	1.75788	O76003	O76003	Glutaredoxin-3	GLRX3
25.6525	26.2477	25.5545	25.8486	26.6709	20.1642	26.0082	26.0105	25.7163	26.6056	26.0613	26.2276	26.3771	26.4407	26.1905	26.6472	26.681	26.7841	26.5517	26.7514	26.7518	545.943	25.9973	26.2478	26.2939	1.39134	0.0535187	0.399181	20.1642	26.7841	6.61984	21	0.63904	26.0081	26.6472	-4.01747	17.393	O76074	O76074	cGMP-specific 3,5-cyclic phosphodiesterase	PDE5A
23.5599	23.1132	23.6109	23.3342	22.7143	25.0678	23.2262	22.1743	23.2011	23.2513	23.2567	22.9538	22.7232	22.761	23.3681	23.2696	23.0858	23.4114	22.4286	23.1798	22.915	486.606	23.1717	23.2011	23.1703	0.562965	0.0242954	0.210306	22.1743	25.0678	2.89352	21	0.419163	22.915	23.3342	1.64227	6.17821	O94804	O94804	Serine/threonine-protein kinase 10	STK10
22.8094	22.9135	22.4414	22.5411	22.8621	22.3976	22.8039	22.6801	22.0204	22.232	22.5992	22.365	22.7866	22.7728	22.3914	22.6506	22.6961	22.5	22.2581	22.6267	22.649	473.997	22.5713	22.6266	22.6005	0.233202	0.0103318	0.177216	22.0204	22.9135	0.893126	21	0.375187	22.3976	22.7728	-0.636457	-0.0755236	O94826	O94826	Mitochondrial import receptor subunit TOM70	TOMM70A
22.1731	22.0471	22.2512	21.8002	21.2848	22.3777	21.784	21.2478	21.5209	21.8632	21.7945	21.9338	21.7272	22.1274	21.7267	21.8903	22.2147	22.4544	21.7854	21.4459	22.3221	459.772	21.8939	21.8632	21.8946	0.342568	0.0156467	0.264181	21.2478	22.4544	1.20657	21	0.445934	21.7272	22.1731	-0.22913	-0.580419	O94874	O94874	E3 UFM1-protein ligase 1	UFL1
22.5715	23.3467	22.9456	22.8701	23.7355	19.2455	23.4714	23.2777	22.7274	23.3163	22.3741	22.2698	22.8084	23.4054	23.1765	22.9601	23.3115	23.2346	23.4862	23.7939	23.372	481.7	22.9381	23.2346	23.1906	0.939933	0.0409769	0.274456	19.2455	23.7939	4.54839	21	0.563581	22.8084	23.372	-3.26094	12.7187	O94886	O94886	CSC1-like protein 1	TMEM63A
21.4484	21.4267	21.9033	21.5295	21.4176	22.486	21.0002	20.3694	20.527	21.7225	21.4761	20.852	21.6187	21.1068	21.1879	21.6492	21.4308	21.2691	20.7151	21.086	21.8097	448.032	21.3349	21.4267	21.3703	0.487463	0.0228482	0.295807	20.3694	22.486	2.11657	21	0.532698	21.086	21.6187	0.0459332	0.640355	O94903	O94903	Proline synthase co-transcribed bacterial homolog protein	PROSC
22.6229	22.1826	22.1952	22.0923	22.7109	22.105	22.6439	22.7093	22.8031	22.2648	22.6049	22.5706	22.4343	21.8227	21.9342	22.3488	22.1954	21.9782	22.4757	22.3975	22.3141	469.406	22.3527	22.3488	22.3558	0.279648	0.0125107	0.24383	21.8228	22.8031	0.980324	21	0.422247	22.1827	22.6049	-0.164203	-0.940149	O94905	O94905	Erlin-2	ERLIN2
25.0786	25.5061	24.7303	24.8444	25.7866	18.4731	25.248	25.3614	24.7679	25.2908	25.2637	25.3637	25.4821	25.5439	24.9776	24.8582	24.9173	25.0607	25.5902	25.6416	24.9511	522.737	24.8923	25.248	25.2172	1.50313	0.0603856	0.295887	18.4731	25.7866	7.31344	21	0.564802	24.9173	25.4821	-4.26226	18.9794	O94919	O94919	Endonuclease domain-containing 1 protein	ENDOD1
23.111	23.1541	22.7497	23.0301	23.2959	23.7215	23.341	22.3948	21.8362	23.1337	22.5987	22.2835	22.6255	22.8183	23.1607	22.9978	23.3184	23.0844	23.0381	23.118	22.7828	481.594	22.9331	23.0381	23.0107	0.419101	0.018275	0.255348	21.8362	23.7215	1.88528	21	0.404411	22.7497	23.1541	-0.837518	1.29815	O94925	O94925	Glutaminase kidney isoform, mitochondrial	GLS
23.5591	23.1992	23.4694	23.2887	23.1195	23.6093	23.2066	23.1143	23.3889	23.1907	23.4616	23.2265	23.1467	23.3604	23.3035	23.4737	23.0888	23.0852	23.3776	23.208	23.0474	488.925	23.2821	23.2265	23.2618	0.165624	0.00711378	0.133898	23.0474	23.6093	0.561901	21	0.242245	23.1467	23.3889	0.44442	-0.89129	O94979	O94979	Protein transport protein Sec31A	SEC31A
20.7772	19.6461	20.6003	20.7811	20.2281	21.5882	20.5164	20.5079	20.2847	19.9063	19.7217	20.4844	19.4346	19.0138	20.473	19.8943	20.075	19.7089	19.528	20.0292	19.5386	422.738	20.1304	20.075	20.0928	0.587272	0.0291734	0.428871	19.0138	21.5882	2.57432	21	0.798998	19.7089	20.5078	0.412479	0.554173	O95167	O95167	NADH dehydrogenase [ubiquinone] 1 alpha subcomplex subunit 3	NDUFA3
20.4445	20.7615	21.1777	20.7604	21.1831	20.7479	21.0341	19.8698	19.7841	21.6632	20.2432	21.2573	20.8669	20.2229	20.125	20.8573	20.7333	20.1783	20.3829	20.2892	20.1509	432.734	20.6064	20.7333	20.6199	0.494671	0.0240057	0.444366	19.7841	21.6632	1.87908	21	0.64394	20.2229	20.8669	0.258843	-0.551073	O95169	O95169	NADH dehydrogenase [ubiquinone] 1 beta subcomplex subunit 8, mitochondrial	NDUFB8
24.5051	24.7671	24.0149	24.4089	25.2037	23.1991	24.9159	25.1823	24.7849	25.1025	24.4146	24.8789	24.5279	24.7613	24.4509	24.7214	24.6461	24.2636	25.227	24.5419	24.4262	516.944	24.6164	24.6461	24.6704	0.457434	0.0185825	0.231533	23.1991	25.227	2.02786	21	0.45262	24.4262	24.8789	-1.35999	3.61501	O95197	O95197	Reticulon-3	RTN3
21.4788	21.5754	21.9452	21.9415	22.3667	22.134	22.3939	21.5505	21.43	21.7998	21.4479	21.7029	22.1895	21.9916	21.7714	21.9258	22.2354	22.1567	21.9482	21.5146	22.0731	459.573	21.8844	21.9415	21.8997	0.305202	0.0139461	0.238663	21.43	22.3939	0.963886	21	0.55864	21.5754	22.134	-0.0167495	-1.14432	O95202	O95202	LETM1 and EF-hand domain-containing protein 1, mitochondrial	LETM1
21.5965	22.1322	20.467	20.6906	21.6092	20.8706	22.2351	21.3861	20.6054	21.0783	20.7938	21.2423	21.7156	21.9644	21.9384	21.6124	21.328	21.3818	21.5012	21.9668	21.7851	449.901	21.4238	21.5013	21.4591	0.515937	0.0240824	0.422964	20.467	22.2351	1.76806	21	0.706837	21.0783	21.7851	-0.342834	-0.842066	O95260	O95260	Arginyl-tRNA--protein transferase 1	ATE1
23.4408	22.8375	23.063	23.2974	23.0883	21.7954	22.9019	23.4585	22.8407	23.5292	23.3966	23.2132	22.6827	23.6097	23.2306	23.1091	22.3965	23.2741	23.9536	23.4085	23.1612	485.688	23.128	23.2132	23.2116	0.46016	0.0198962	0.227594	21.7954	23.9536	2.15819	21	0.506561	22.9019	23.4085	-1.16255	2.62963	O95292	O95292	Vesicle-associated membrane protein-associated protein B/C	VAPB
20.2292	20.1566	20.3581	20.5607	20.4155	21.4155	20.7997	20.2896	20.7583	20.4901	20.7075	20.7423	20.3293	20.0091	20.3003	20.4139	20.4578	19.9023	20.4936	20.5958	19.8837	429.309	20.4433	20.4156	20.4157	0.343593	0.0168071	0.180225	19.8837	21.4156	1.53187	21	0.30615	20.2896	20.5958	0.802031	2.12508	O95295	O95295	SNARE-associated protein Snapin	SNAPIN
24.3909	23.9948	24.5749	24.156	23.4047	24.2081	23.8551	24.2769	24.3061	24.178	24.5225	24.4565	23.9836	24.2147	24.2705	24.1225	23.6052	23.8901	24.0724	23.9445	24.1082	506.536	24.1208	24.156	24.1627	0.285126	0.0118208	0.161182	23.4047	24.5748	1.17014	21	0.293344	23.9835	24.2769	-0.748766	0.90558	O95336	O95336	6-phosphogluconolactonase	PGLS
22.2993	21.5817	22.195	21.7385	21.2808	22.6268	21.7855	21.9075	21.0755	22.5262	22.0717	21.9674	22.5775	21.9131	22.1842	22.0829	21.6609	22.4883	21.6017	21.8128	22.2418	461.619	21.9819	21.9674	21.9945	0.415569	0.0189051	0.274353	21.0755	22.6268	1.55132	21	0.503281	21.7385	22.2418	-0.330178	-0.223806	O95372	O95372	Acyl-protein thioesterase 2	LYPLA2
23.6382	24.1519	23.6357	23.5407	24.0133	22.5051	23.5745	23.8993	23.8176	23.8346	24.0068	23.7951	24.1548	24.0539	23.9442	23.9038	24.1444	24.033	23.8654	24.1035	24.0377	500.654	23.8407	23.9038	23.921	0.35948	0.0150785	0.133949	22.5051	24.1548	1.6497	21	0.24264	23.7951	24.0378	-2.73825	9.58396	O95373	O95373	Importin-7	IPO7
20.1918	21.1657	20.5271	20.0319	21.7114	20.9163	20.0675	20.5928	21.498	20.6728	19.9265	19.8419	21.712	20.7158	21.4769	20.3138	21.273	21.0913	18.8555	20.7706	21.5386	434.891	20.7091	20.7158	20.7543	0.733889	0.035438	0.557165	18.8555	21.712	2.85643	21	1.08115	20.1918	21.273	-0.617028	0.360813	O95379	O95379	Tumor necrosis factor alpha-induced protein 8	TNFAIP8
22.7312	22.0165	22.734	22.1776	21.5158	23.2981	21.7431	21.5554	22.2565	22.6755	22.8558	22.2123	22.2149	22.2508	22.5839	22.5991	21.7379	22.473	22.5624	22.4455	22.331	468.97	22.3319	22.331	22.3465	0.447224	0.0200262	0.268139	21.5158	23.2981	1.78234	21	0.421547	22.1776	22.5991	-0.122511	0.016149	O95433	O95433	Activator of 90 kDa heat shock protein ATPase homolog 1	AHSA1
23.1196	22.8589	23.1928	22.9211	23.4165	23.6277	23.5695	22.943	23.1995	23.0183	23.2149	22.9044	22.9113	22.8835	22.9768	22.9794	23.0836	22.8705	22.6272	22.8799	22.7803	483.979	23.0466	22.9768	22.9705	0.252029	0.0109356	0.10684	22.6272	23.6277	1.00051	21	0.309322	22.8835	23.1928	0.962695	0.678914	O95571	O95571	Persulfide dioxygenase ETHE1, mitochondrial	ETHE1
22.1395	22.8695	22.9353	23.0095	23.345	20.6946	22.9615	23.2825	22.9993	23.3124	23.2377	23.1627	23.0239	22.9194	22.6611	22.7221	22.4876	22.5593	23.7456	23.3041	22.8665	480.239	22.8685	22.9615	22.9829	0.608954	0.0266285	0.276218	20.6946	23.7456	3.05097	21	0.515568	22.7221	23.2377	-2.36114	7.99641	O95674;Q92903	O95674	Phosphatidate cytidylyltransferase 2	CDS2
22.1286	21.5854	22.0542	21.442	21.3547	21.8519	22.0094	20.5115	22.5628	21.5951	21.7916	21.4537	22.03	21.7263	21.6515	21.8752	21.472	22.0075	21.9151	21.0274	21.2572	455.303	21.6811	21.7263	21.7282	0.438191	0.0202107	0.281181	20.5115	22.5628	2.05124	21	0.553802	21.4537	22.0075	-0.696396	1.64364	O95716;P20337	O95716	Ras-related protein Rab-3D	RAB3D
23.3892	22.4316	23.3316	23.3643	22.511	22.0533	22.3724	23.3277	22.925	23.657	23.5309	23.543	22.5944	23.5915	23.136	23.3951	22.5504	22.8278	23.6755	22.6469	22.9099	483.764	23.0364	23.136	23.076	0.492432	0.0213763	0.406986	22.0533	23.6755	1.62223	21	0.800671	22.5944	23.3951	-0.362449	-1.15163	O95721	O95721	Synaptosomal-associated protein 29	SNAP29
23.0362	22.846	23.2551	23.3778	22.8661	23.746	23.0351	22.797	23.5827	23.1982	23.332	23.4076	22.6712	23.1377	23.0227	23.2185	22.9392	22.9775	23.0059	22.9724	22.8116	485.237	23.1065	23.0351	23.061	0.272259	0.0117828	0.183407	22.6712	23.746	1.07477	21	0.31587	22.9392	23.2551	0.692343	0.151782	O95747	O95747	Serine/threonine-protein kinase OSR1	OXSR1
24.7617	24.7139	24.4926	24.4736	24.6182	24.1665	24.6041	25.2909	24.7985	24.8779	24.5163	24.6187	24.5482	24.6071	24.5897	24.6294	24.7325	24.7662	24.6766	24.592	24.6442	517.719	24.6533	24.6187	24.6364	0.206557	0.00837849	0.0951881	24.1665	25.2909	1.12435	21	0.142744	24.5897	24.7325	0.923478	4.91309	O95782	O95782	AP-2 complex subunit alpha-1	AP2A1
29.3992	29.4975	29.2771	29.4392	29.2063	21.3317	29.385	29.3703	29.0095	30.0767	29.5007	29.7171	29.39	29.7005	29.2481	29.6328	29.3979	29.5845	29.8204	29.508	29.437	610.929	29.0919	29.437	29.4502	1.79277	0.0616245	0.147503	21.3317	30.0767	8.74501	21	0.214127	29.3703	29.5845	-4.4578	20.2149	O95810	O95810	Serum deprivation-response protein	SDPR
23.5355	23.7236	23.5181	23.4944	24.0683	23.8304	23.7229	23.5249	23.1449	23.3424	23.466	23.3155	23.697	23.4542	23.4432	23.2011	23.8195	23.5644	23.4733	23.7006	23.548	494.588	23.5518	23.5249	23.5396	0.21758	0.00923835	0.172075	23.1449	24.0683	0.923466	21	0.246347	23.4543	23.7006	0.313962	0.497563	O95831	O95831	Apoptosis-inducing factor 1, mitochondrial	AIFM1
23.1352	23.3527	23.2352	23.2621	23.6511	23.0994	23.6258	23.2826	22.9545	23.5666	23.5751	23.4357	23.4486	23.6441	23.2295	23.3034	23.3196	23.2153	23.2135	23.0061	23.4463	490.003	23.3335	23.3034	23.3234	0.204301	0.00875573	0.142916	22.9545	23.6511	0.696541	21	0.233295	23.2153	23.4486	0.0112972	-0.760321	O95834	O95834	Echinoderm microtubule-associated protein-like 2	EML2
21.884	21.4332	22.0321	21.6718	21.0164	20.5976	21.6888	22.4337	21.5707	22.2972	22.0608	22.2022	21.5633	21.8148	22.0045	21.683	21.295	21.909	21.52	21.508	21.4042	455.59	21.6948	21.6829	21.722	0.429051	0.0197767	0.24971	20.5976	22.4337	1.83607	21	0.496586	21.5079	22.0045	-0.606658	0.957315	O95865;O94760	O95865	N(G),N(G)-dimethylarginine dimethylaminohydrolase 2	DDAH2
24.4132	25.1568	24.1334	24.4406	25.4117	19.9164	24.8139	24.8601	24.2878	24.956	24.7266	24.719	25.0539	25.1168	24.4394	24.8049	24.8965	24.8871	25.0236	25.028	25.0194	516.105	24.5764	24.8601	24.8684	1.11329	0.0452993	0.167875	19.9164	25.4117	5.49524	21	0.582975	24.4406	25.0236	-3.99825	17.2679	O95870	O95870	Abhydrolase domain-containing protein 16A	ABHD16A
22.0794	21.4576	21.8457	21.4571	21.1941	21.3431	21.5104	21.288	20.8446	21.8411	21.2556	22.1128	21.3209	21.593	21.6917	21.5448	21.4442	21.3606	21.2276	21.7183	21.5855	451.716	21.5103	21.4576	21.4749	0.302674	0.0140711	0.169538	20.8446	22.1128	1.26817	21	0.370747	21.3209	21.6917	0.20105	0.405314	O95881	O95881	Thioredoxin domain-containing protein 12	TXNDC12
20.338	20.3989	20.6883	20.8392	20.0266	20.2383	20.0871	20.5773	20.83	20.4194	21.8275	20.2961	20.7976	20.6368	20.7068	20.7376	20.2002	20.1489	20.5924	20.7674	21.059	432.213	20.5816	20.5924	20.5396	0.402967	0.019579	0.237642	20.0266	21.8275	1.80091	21	0.471272	20.2961	20.7674	1.3362	3.43579	O95989	O95989	Diphosphoinositol polyphosphate phosphohydrolase 1	NUDT3
21.2608	21.2103	21.4493	20.9034	21.5438	21.8496	21.7567	21.007	21.2222	20.7694	21.3322	21.1655	21.2569	20.6417	20.7326	20.8521	21.1626	21.2087	21.2348	21.4205	21.6304	445.611	21.2196	21.2222	21.2182	0.326235	0.0153743	0.215137	20.6417	21.8496	1.20783	21	0.413462	21.007	21.4205	0.063019	-0.384657	O96000	O96000	NADH dehydrogenase [ubiquinone] 1 beta subcomplex subunit 10	NDUFB10
20.9925	20.9055	21.5055	20.8338	21.9565	21.4322	21.4582	20.7198	20.6469	20.6431	20.504	21.2801	21.4155	20.6851	20.6322	21.0867	20.9845	21.2505	21.0616	21.1789	21.1827	442.356	21.0646	21.0616	21.051	0.36865	0.017501	0.341824	20.504	21.9565	1.45248	21	0.560331	20.7198	21.2801	0.497756	0.0234007	O96008	O96008	Mitochondrial import receptor subunit TOM40 homolog	TOMM40
20.5632	20.2697	19.9683	20.173	20.3541	20.4062	20.2575	20.4943	20.2609	20.1556	20.5581	20.1236	20.2272	20.2845	20.8216	20.2838	20.3239	20.7492	20.0714	19.7827	19.9233	426.052	20.2882	20.2697	20.2685	0.255852	0.0126109	0.136559	19.7827	20.8216	1.0389	21	0.250629	20.1556	20.4062	0.236312	0.21255	O96011	O96011	Peroxisomal membrane protein 11B	PEX11B
22.0326	21.7193	22.1216	21.7216	21.3006	23.3805	21.5408	22.6975	19.8915	20.5323	21.0931	21.5265	21.0772	20.4415	22.0747	22.245	21.9968	21.8406	21.4838	21.3448	19.9187	451.981	21.5229	21.5408	21.5708	0.852355	0.0396022	0.463511	19.8915	23.3805	3.489	21	0.939478	21.0931	22.0325	-0.162079	0.400553	O96019	O96019	Actin-like protein 6A	ACTL6A
28.6831	28.6714	28.3642	28.4099	28.5193	28.0768	28.6011	28.6477	28.6217	28.7566	28.6941	28.7131	28.8626	28.815	28.3666	28.8244	28.8609	28.8253	28.4895	28.5423	28.4923	600.838	28.6113	28.6477	28.6361	0.199523	0.00697357	0.155453	28.0768	28.8626	0.785765	21	0.264277	28.4923	28.7566	-0.908475	0.986905	P00338	P00338	L-lactate dehydrogenase A chain	LDHA
21.8283	22.1216	21.1485	20.8602	21.7702	19.5852	21.7052	21.5938	22.8846	21.2961	22.0855	21.8892	22.5948	21.1704	21.6167	20.8973	21.524	21.4496	21.1391	21.4281	22.28	452.868	21.5652	21.5938	21.6148	0.693265	0.0321474	0.423405	19.5852	22.8846	3.29943	21	0.718771	21.1704	21.8892	-0.748725	2.48871	P00352	P00352	Retinal dehydrogenase 1	ALDH1A1
24.8512	25.0328	25.2227	25.1524	25.5133	26.3107	25.5509	24.3397	24.4026	24.6795	24.5414	24.6871	24.8907	24.0393	24.8052	24.5414	25.3093	24.9845	24.0717	24.7602	24.678	522.365	24.8745	24.8052	24.8027	0.527073	0.0211893	0.263794	24.0393	26.3107	2.27147	21	0.61096	24.5414	25.1524	0.840949	1.52375	P00367;P49448	P00367;P49448	Glutamate dehydrogenase 1, mitochondrial;Glutamate dehydrogenase 2, mitochondrial	GLUD1;GLUD2
26.7747	27.3551	26.3966	26.4746	27.5229	24.312	27.0897	26.55	26.6346	27.2747	26.8768	27.1452	27.5148	27.4046	26.8717	26.8356	27.2664	27.168	27.3469	27.5519	27.4031	565.77	26.9414	27.1452	27.1132	0.702077	0.0260594	0.273474	24.312	27.5519	3.23984	21	0.580473	26.7747	27.3551	-2.79385	9.97607	P00387	P00387	NADH-cytochrome b5 reductase 3;NADH-cytochrome b5 reductase 3 membrane-bound form;NADH-cytochrome b5 reductase 3 soluble form	CYB5R3
25.3242	25.5816	25.2947	25.2014	25.5538	25.6829	25.6338	25.1461	25.002	25.4382	25.2354	25.2378	25.4026	25.0528	25.4233	25.5585	25.6531	25.8224	24.9232	25.4752	25.5387	533.182	25.3896	25.4233	25.4054	0.241236	0.00950137	0.185499	24.9232	25.8224	0.899107	21	0.323082	25.2354	25.5585	-0.266536	-0.656668	P00390	P00390	Glutathione reductase, mitochondrial	GSR
20.6669	21.4719	21.0026	21.1546	21.3501	21.4414	21.6446	20.5981	20.6807	21.1693	20.5463	20.7553	20.8405	21.0002	20.7303	20.9436	21.1652	21.6934	21.0989	20.8789	20.5897	441.423	21.0201	21.0002	20.9968	0.349438	0.016624	0.269917	20.5463	21.6934	1.14712	21	0.438992	20.7303	21.1693	0.472136	-0.778694	P00395	P00395	Cytochrome c oxidase subunit 1	MT-CO1
24.7983	25.1634	25.3711	25.1579	25.6432	25.3466	25.3258	24.6382	24.6458	24.7618	24.8397	24.5295	25.3222	24.8113	24.9735	24.7784	25.4016	25.1956	24.8988	24.9183	24.7986	525.319	25.0152	24.9183	24.982	0.305902	0.0122286	0.245094	24.5295	25.6432	1.11374	21	0.52384	24.7983	25.3222	0.333476	-0.92331	P00403	P00403	Cytochrome c oxidase subunit 2	MT-CO2
25.2964	25.1969	25.5175	25.4846	24.8816	25.3511	25.0562	25.2259	25.4112	25.4752	25.0816	25.5307	25.1343	25.9592	25.8059	25.6767	24.8835	25.2885	25.7486	25.226	24.7731	532.005	25.3336	25.2964	25.3168	0.314073	0.0123975	0.214821	24.7731	25.9592	1.18609	21	0.383263	25.1343	25.5175	0.130105	-0.428518	P00441	P00441	Superoxide dismutase [Cu-Zn]	SOD1
30.495	30.7645	30.0873	30.2172	30.5144	22.5806	30.5021	30.5168	29.4699	30.5719	30.4467	30.6071	30.5724	30.6975	30.0608	30.5614	30.7415	30.649	30.7001	30.6572	30.4708	631.884	30.0897	30.5168	30.5507	1.746	0.0580266	0.132175	22.5806	30.7645	8.18387	21	0.202312	30.4467	30.649	-4.37518	19.6096	P00488	P00488	Coagulation factor XIII A chain	F13A1
26.6815	27.3609	26.4825	26.4687	27.2203	25.2129	27.0758	26.7524	26.5168	26.899	27.0301	27.1831	27.5735	27.2221	27.0296	27.263	27.5653	27.5058	26.9298	27.1651	27.2813	566.419	26.9724	27.0758	27.0888	0.52385	0.0194217	0.20545	25.2129	27.5735	2.36062	21	0.510637	26.7524	27.263	-1.95429	5.58972	P00491	P00491	Purine nucleoside phosphorylase	PNP
24.1591	24.4112	24.0159	23.7834	24.5936	24.1324	24.2814	24.0034	24.3535	24.0002	24.0849	24.2869	24.5203	24.4252	24.2241	24.203	24.4338	24.619	24.0164	24.4697	24.4369	509.454	24.2597	24.2814	24.2731	0.22523	0.00928411	0.155458	23.7834	24.619	0.835653	21	0.348883	24.0849	24.4338	-0.240583	-0.684656	P00492	P00492	Hypoxanthine-guanine phosphoribosyltransferase	HPRT1
24.131	24.4305	24.1641	24.2033	24.8369	24.9939	24.9607	24.2259	23.3288	23.8612	23.9335	23.7879	23.7387	24.0121	24.1478	24.276	24.5602	24.5858	23.8264	24.474	24.2508	508.73	24.2252	24.2033	24.2094	0.420008	0.0173376	0.27072	23.3288	24.9939	1.66508	21	0.540552	23.9335	24.474	0.0915641	-0.0199851	P00505	P00505	Aspartate aminotransferase, mitochondrial	GOT2
28.5606	28.5252	28.5175	28.3688	28.6776	28.7666	28.3574	28.1053	28.382	28.323	28.4355	28.512	28.3133	28.1106	28.4903	28.3731	28.5425	28.6932	28.0898	28.61	28.4788	597.233	28.4397	28.4788	28.4677	0.186586	0.00656076	0.110029	28.0898	28.7666	0.676752	21	0.185148	28.3574	28.5425	-0.397156	-0.176284	P00558;P07205	P00558	Phosphoglycerate kinase 1	PGK1
22.2229	19.9204	23.9637	22.5839	24.0361	23.9675	23.8119	22.8359	28.0592	23.376	23.8623	22.3332	23.1971	24.6209	22.725	24.5181	21.8663	24.5963	25.1439	21.6622	22.4308	491.733	23.4159	23.376	23.3176	1.62432	0.0693683	0.945131	19.9204	28.0592	8.13884	21	1.60523	22.4308	24.0361	0.694645	2.79201	P00738;P00739	P00738;P00739	Haptoglobin;Haptoglobin alpha chain;Haptoglobin beta chain;Haptoglobin-related protein	HP;HPR
21.9648	22.711	22.2491	22.0304	22.6579	22.247	22.3553	21.8106	22.0194	22.0981	22.0602	21.9196	22.5406	22.2634	21.7969	22.1415	22.1685	22.2177	22.1125	22.5497	22.2989	466.213	22.2006	22.1685	22.1621	0.255274	0.0114985	0.138094	21.7969	22.711	0.914022	21	0.268429	22.0304	22.2989	0.463155	-0.296228	P00846	P00846	ATP synthase subunit a	MT-ATP6
21.485	22.8726	25.3322	25.1417	25.4915	22.8397	24.5152	25.0905	26.8895	22.6015	23.2949	22.7292	22.7489	23.1867	23.8872	22.8215	23.4211	22.5449	23.1611	20.2067	22.0172	492.279	23.4419	23.1611	23.1463	1.52774	0.0651714	0.61619	20.2067	26.8895	6.68279	21	1.786	22.7292	24.5152	0.311898	0.448487	P00915	P00915	Carbonic anhydrase 1	CA1
23.8489	24.1716	25.2794	25.3793	24.73	21.9875	25.1023	26.1421	25.8527	25.1537	25.6293	25.7277	25.3978	26.1428	26.109	25.3614	25.1822	25.6098	25.9303	26.0986	26.1148	530.951	25.2834	25.3978	25.5156	0.980583	0.0387837	0.454811	21.9875	26.1428	4.15536	21	0.776566	25.1537	25.9303	-2.15336	5.74605	P00918	P00918	Carbonic anhydrase 2	CA2
25.4976	24.6187	24.7232	24.2353	24.9537	25.9821	25.5672	24.2766	27.9135	24.4716	25.1157	24.7294	25.1424	25.388	24.5664	25.5274	25.3488	26.5243	25.7456	25.4383	24.6491	530.415	25.2578	25.1423	25.0988	0.844905	0.0334512	0.42486	24.2353	27.9135	3.6782	21	0.878263	24.6491	25.5274	1.61966	3.88223	P01009	P01009	Alpha-1-antitrypsin;Short peptide from AAT	SERPINA1
24.0527	22.6285	23.482	22.9621	23.0449	25.0043	23.3358	21.2342	26.0474	22.6779	23.8009	22.809	23.0941	23.8065	23.4983	23.8264	22.8799	23.2328	23.7549	23.138	22.3639	490.674	23.3654	23.2328	23.2523	0.96557	0.0413247	0.52206	21.2342	26.0474	4.8132	21	0.920996	22.8799	23.8008	0.768401	2.8375	P01011	P01011	Alpha-1-antichymotrypsin;Alpha-1-antichymotrypsin His-Pro-less	SERPINA3
24.7565	24.3918	24.4944	23.7521	24.7976	20.5957	24.3903	20.1816	26.8073	24.3039	24.571	23.4571	24.3606	24.6043	24.4718	24.4118	24.5923	25.6193	25.0801	24.9377	24.2753	508.853	24.2311	24.4718	24.5125	1.43954	0.0594086	0.196583	20.1816	26.8073	6.62579	21	0.452595	24.3039	24.7565	-1.73716	4.24183	P01024;CON__Q2UVX4	P01024	Complement C3;Complement C3 beta chain;C3-beta-c;Complement C3 alpha chain;C3a anaphylatoxin;Acylation stimulating protein;Complement C3b alpha chain;Complement C3c alpha chain fragment 1;Complement C3dg fragment;Complement C3g fragment;Complement C3d fragment;Complement C3f fragment;Complement C3c alpha chain fragment 2	C3
19.9542	20.413	20.0747	20.1846	20.9736	20.164	20.6041	20.8085	20.3144	20.5264	21.0693	20.8453	20.9015	20.4881	19.8107	20.8657	20.3717	20.834	20.803	20.6034	20.7117	431.322	20.5391	20.6034	20.5831	0.355035	0.0172858	0.241886	19.8107	21.0693	1.25859	21	0.519588	20.3144	20.834	-0.482937	-0.724234	P01111	P01111	GTPase NRas	NRAS
22.7651	22.6308	22.4498	22.9293	23.024	22.314	22.9176	22.6529	22.5213	23.1349	23.1125	22.916	23.0341	22.7036	22.8635	22.9808	22.8296	22.9325	23.0252	23.0602	23.084	479.882	22.8515	22.9176	22.9053	0.22963	0.0100488	0.142559	22.314	23.1349	0.820953	21	0.321569	22.7036	23.0252	-0.895645	0.0157569	P01116	P01116	GTPase KRas;GTPase KRas, N-terminally processed	KRAS
25.3085	25.7576	25.0368	25.3828	26.2065	21.3765	25.5921	24.9703	24.7066	24.8503	25.1322	24.8372	25.5528	25.6914	25.2315	25.2691	25.3325	25.7712	25.675	25.9587	25.5997	529.239	25.2019	25.3325	25.3785	0.959162	0.0380592	0.342495	21.3765	26.2065	4.83004	21	0.638149	25.0368	25.675	-3.38227	13.725	P01137;P61812	P01137	Transforming growth factor beta-1;Latency-associated peptide	TGFB1
24.2623	24.5764	23.9833	23.7062	24.5678	25.1125	25.7931	23.9156	25.3876	23.4217	24.6203	24.075	25.481	23.7507	24.2232	23.9902	24.7532	25.5183	24.5446	25.3973	25.0616	516.142	24.5782	24.5678	24.564	0.687522	0.0279728	0.577557	23.4218	25.7931	2.37132	21	1.12232	23.9902	25.1126	0.174517	-1.08942	P01834	P01834	Ig kappa chain C region	IGKC
26.613	26.8005	25.8204	25.8398	26.8318	26.5533	28.3569	26.9243	28.0988	25.652	26.8298	26.7197	27.7157	25.8659	26.299	26.4536	27.1622	28.3435	26.8899	27.5948	26.9972	564.362	26.8744	26.8298	26.7677	0.793348	0.0295206	0.376184	25.652	28.3569	2.70486	21	0.708622	26.4536	27.1622	0.42156	-0.385619	P0DOX5;P01857	P0DOX5;P01857	Ig gamma-1 chain C region	IGHG1
22.0506	22.0711	21.2217	21.7115	20.3762	20.292	22.7919	21.4031	24.0817	21.9213	23.7829	23.0749	24.2296	22.385	22.4647	22.3964	23.7268	24.2142	23.4383	22.7223	23.4981	473.854	22.5645	22.4647	22.5792	1.17107	0.0518986	0.97364	20.292	24.2296	3.93765	21	1.57685	21.9213	23.4981	-0.335446	-0.587648	P01860	P01860	Ig gamma-3 chain C region	IGHG3
23.4079	23.7927	24.3561	24.1275	24.9306	23.2959	24.1081	23.1882	26.4902	23.4347	24.8137	23.4857	24.8194	23.5658	23.1144	23.1477	23.2588	24.4544	25.0092	25.0188	24.2716	506.091	24.0996	24.1081	24.0265	0.867889	0.0360126	0.705591	23.1144	26.4902	3.37575	21	1.40577	23.4079	24.8137	1.00113	1.14742	P01876	P01876	Ig alpha-1 chain C region	IGHA1
27.0449	26.748	27.0432	26.8952	27.2124	26.8035	26.3206	26.1293	26.6453	27.0116	27.4725	27.0267	26.9915	27.7087	27.1906	27.4897	27.3241	26.9699	27.0317	26.2956	26.5888	565.944	26.9497	27.0116	27.0031	0.401822	0.0149101	0.208052	26.1293	27.7087	1.57939	21	0.442518	26.748	27.1906	-0.291747	-0.0370768	P01892	P01892	HLA class I histocompatibility antigen, A-2 alpha chain	HLA-A
23.4451	22.4402	23.7907	23.3314	22.8509	23.331	23.4396	21.5854	22.431	22.3	22.835	22.7518	22.7472	21.4236	23.0941	23.1386	23.6914	23.2686	21.1602	22.0637	21.6259	476.745	22.7022	22.835	22.8196	0.771008	0.0339619	0.49645	21.1602	23.7907	2.63051	21	1.03098	22.3	23.331	-0.586118	-0.667786	P01903;P01906	P01903	HLA class II histocompatibility antigen, DR alpha chain	HLA-DRA
22.9612	24.2505	25.7584	25.5713	26.3114	24.4983	25.5417	26.4774	28.4269	23.668	24.3012	23.5248	23.1892	23.3511	24.6683	23.1651	24.0416	23.4615	24.2094	23.1509	23.4349	513.963	24.4744	24.2094	24.1671	1.40897	0.0575688	0.858297	22.9612	28.4269	5.46571	21	2.10676	23.4349	25.5417	1.29236	1.56548	P02042	P02042	Hemoglobin subunit delta	HBD
23.8852	23.7597	25.0321	24.9276	23.7159	23.5669	22.9773	24.2517	24.6441	24.2188	22.6579	23.4103	22.9776	23.0125	23.8778	23.8435	24.3844	23.58	23.2311	22.2951	23.483	497.732	23.7015	23.7159	23.6973	0.716393	0.0302256	0.502956	22.2951	25.0321	2.73699	21	0.987741	23.2311	24.2188	0.0789821	-0.30357	P02545	P02545	Prelamin-A/C;Lamin-A/C	LMNA
22.4409	24.0252	26.3621	27.4282	27.7212	25.0549	27.1023	28.463	29.8324	24.5166	24.9569	24.2279	23.5305	24.5324	25.5619	21.8255	23.8711	23.8976	25.4779	22.6619	24.1396	527.63	25.1253	24.5324	24.5937	2.05696	0.0818681	1.00184	21.8255	29.8324	8.00689	21	2.46444	23.8976	26.3621	0.631106	-0.00705603	P02549	P02549	Spectrin alpha chain, erythrocytic 1	SPTA1
23.1138	23.6928	23.239	23.3077	24.388	20.2215	25.7178	23.7889	26.4738	24.6339	23.5831	23.3871	24.9558	23.7861	23.9335	23.9806	24.5214	26.0679	24.8377	25.2138	24.5108	507.355	24.1598	23.9806	24.1496	1.30085	0.0538437	0.653305	20.2215	26.4738	6.25229	21	1.25455	23.5831	24.8377	-0.983652	3.4095	P02647;CON__P15497	P02647	Apolipoprotein A-I;Proapolipoprotein A-I;Truncated apolipoprotein A-I	APOA1
29.5542	29.8134	28.8607	29.3382	30.4238	21.1426	30.206	28.209	29.1077	28.0681	29.0568	28.5289	30.1612	29.5763	28.8125	29.2914	29.7035	30.4099	29.4986	30.6622	30.1872	610.612	29.0768	29.4986	29.4938	1.95747	0.0673207	0.662674	21.1426	30.6622	9.51957	21	1.30052	28.8607	30.1612	-3.59165	14.8121	P02671	P02671	Fibrinogen alpha chain;Fibrinopeptide A;Fibrinogen alpha chain	FGA
29.3598	29.9035	28.6297	29.0253	30.5591	20.9037	30.1702	27.788	29.0031	27.9263	28.7428	28.4474	30.2151	29.407	29.0328	29.1784	29.7594	30.4912	29.1481	30.788	30.261	608.74	28.9876	29.1784	29.3566	2.03357	0.0701529	0.725115	20.9037	30.788	9.88425	21	1.42746	28.7428	30.1702	-3.36041	13.4888	P02675	P02675	Fibrinogen beta chain;Fibrinopeptide B;Fibrinogen beta chain	FGB
29.7614	30.2122	28.9981	29.3245	30.6761	23.6087	30.406	28.2553	29.3879	28.2855	29.2422	28.9714	30.2909	29.7376	29.2462	29.6392	30.1361	30.7408	29.6998	31.0293	30.3544	618.004	29.4287	29.6998	29.7362	1.53076	0.0520157	0.591043	23.6087	31.0293	7.4206	21	1.04872	29.2422	30.2909	-2.90945	10.8328	P02679	P02679	Fibrinogen gamma chain	FGG
24.5368	25.1048	27.0469	28.2505	28.3605	25.9133	27.6071	29.0971	30.3722	25.4122	25.915	25.4595	24.5558	25.5612	26.8083	24.0149	25.0984	25.5028	26.1751	24.6904	25.3587	550.842	26.2306	25.5612	25.6789	1.66721	0.0635598	0.870754	24.015	30.3722	6.35728	21	1.9421	25.1048	27.0469	1.03115	0.461048	P02730	P02730	Band 3 anion transport protein	SLC4A1
24.4107	24.8965	24.1239	24.7108	25.5837	22.15	25.1144	24.6688	24.8357	24.2098	24.561	24.0647	25.3447	24.8525	24.8303	24.6767	25.0309	25.6465	24.459	25.6047	25.1138	518.889	24.709	24.8303	24.8178	0.744978	0.0301501	0.284111	22.15	25.6465	3.49649	21	0.654833	24.459	25.1138	-1.97105	6.46381	P02751	P02751	Fibronectin;Anastellin;Ugl-Y1;Ugl-Y2;Ugl-Y3	FN1
22.8634	21.078	21.5195	20.2188	21.4252	20.8697	21.9703	19.9003	25.6035	20.593	22.6124	21.0916	22.4444	22.9532	21.5523	23.3838	21.794	23.6639	23.5074	22.0669	21.2782	462.39	22.0186	21.794	21.818	1.34173	0.0609363	0.818369	19.9003	25.6035	5.70323	21	1.7718	21.0916	22.8634	0.820204	1.09444	P02763	P02763	Alpha-1-acid glycoprotein 1	ORM1
29.8724	29.8062	30.0982	30.6103	29.0505	21.7785	30.5332	28.5684	29.6408	29.0649	29.99	29.3976	30.5754	30.3072	30.4267	30.2754	29.6913	29.8117	30.3479	29.3446	30.0457	619.237	29.4875	29.8724	29.9073	1.85043	0.062753	0.474802	21.7785	30.6103	8.83186	21	0.909588	29.3976	30.3072	-3.94285	16.8807	P02775	P02775	Platelet basic protein;Connective tissue-activating peptide III;TC-2;Connective tissue-activating peptide III(1-81);Beta-thromboglobulin;Neutrophil-activating peptide 2(74);Neutrophil-activating peptide 2(73);Neutrophil-activating peptide 2;TC-1;Neutrophil-activating peptide 2(1-66);Neutrophil-activating peptide 2(1-63)	PPBP
29.5706	30.0034	28.87	29.1086	26.2928	20.8067	29.6985	26.9734	27.9288	27.2014	28.6426	28.4402	29.8688	29.4918	29.7905	29.2159	29.371	26.3692	28.7511	26.4655	29.7407	592.602	28.2191	28.87	28.8212	2.09994	0.0744154	0.870695	20.8067	30.0034	9.19671	21	2.36925	27.2013	29.5706	-2.38757	7.26123	P02776	P02776	Platelet factor 4;Platelet factor 4, short form	PF4
21.5813	19.0907	22.0642	20.6355	20.5563	23.1711	18.2977	28.3691	25.354	20.8178	22.5125	20.3069	20.5859	20.9068	20.7222	21.125	21.0775	20.4164	22.9836	21.9365	22.4094	454.92	21.6629	21.0775	21.1512	2.14143	0.0988525	0.770649	18.2977	28.3691	10.0714	21	1.82349	20.5859	22.4094	1.65041	4.2028	P02786	P02786	Transferrin receptor protein 1;Transferrin receptor protein 1, serum form	TFRC
22.6259	24.0356	22.0851	23.6	24.5142	21.9785	25.4862	26.5146	26.1978	23.8701	21.872	20.9365	24.1311	22.5146	23.9062	23.0309	23.9681	25.9941	22.5741	23.7662	24.0332	497.635	23.6969	23.8701	23.6961	1.49446	0.0630656	1.2442	20.9365	26.5146	5.57811	21	1.55695	22.5741	24.1311	0.258897	-0.388337	P02787	P02787	Serotransferrin	TF
23.6232	23.2481	23.2845	23.3487	22.1305	22.8863	22.6122	23.8391	23.5386	23.0124	23.2515	23.4464	22.5297	22.9681	22.7709	24.0002	23.0356	22.4967	23.3403	23.3412	23.0944	485.799	23.1333	23.2481	23.1923	0.459707	0.0198721	0.279964	22.1305	24.0002	1.86974	21	0.462355	22.8863	23.3487	-0.253057	-0.00310565	P02794	P02794	Ferritin heavy chain;Ferritin heavy chain, N-terminally processed	FTH1
26.4471	26.5675	26.8538	27.0437	27.29	26.7012	27.026	27.4077	28.7492	26.5332	26.2613	26.6503	26.7369	26.9695	26.8967	26.1747	26.4735	26.1933	27.0073	26.6866	26.6521	563.322	26.8248	26.7012	26.7155	0.550762	0.0205318	0.254129	26.1747	28.7492	2.57447	21	0.47411	26.5332	27.0073	2.18069	7.03906	P04040	P04040	Catalase	CAT
29.2582	29.4658	29.0374	29.068	29.4545	28.7161	29.4015	29.2244	29.0293	29.3684	29.2589	29.4457	29.4728	29.3422	29.2346	29.3879	29.6421	29.551	29.1798	29.3362	29.4242	615.299	29.3	29.3421	29.3407	0.210776	0.00719373	0.112335	28.7161	29.6421	0.925978	21	0.22127	29.2244	29.4457	-1.036	1.63321	P04075	P04075	Fructose-bisphosphate aldolase A	ALDOA
22.7102	21.8085	23.6709	23.2671	20.8554	23.77	22.3222	22.6839	22.8616	21.7802	22.9277	22.9674	21.9468	22.679	23.1468	22.958	22.2459	21.771	21.709	22.1004	21.379	471.561	22.4553	22.679	22.5258	0.757537	0.0337353	0.578608	20.8554	23.77	2.91465	21	1.14945	21.8085	22.958	-0.18257	-0.443611	P04080	P04080	Cystatin-B	CSTB
27.6177	26.3817	27.9236	27.6904	25.6511	29.0988	26.3823	26.4152	28.545	26.4339	26.9496	27.2807	26.1488	25.8889	27.2417	26.7983	26.7738	26.5435	25.3505	25.0206	25.4693	561.606	26.7431	26.5435	26.6153	1.04269	0.038989	0.69825	25.0206	29.0988	4.07814	21	1.13181	26.1488	27.2807	0.496953	0.0424919	P04083	P04083	Annexin A1	ANXA1
20.8521	20.9578	21.14	21.3729	21.5872	19.2953	20.9076	19.5166	20.0625	20.8967	21.0496	21.2029	21.4852	21.0536	21.0422	20.246	20.7019	19.7821	21.598	20.366	21.497	436.613	20.7911	20.9578	20.9458	0.67254	0.0323475	0.415091	19.2953	21.598	2.30263	21	0.83691	20.366	21.2029	-0.905847	-0.0217302	P04156	P04156	Major prion protein	PRNP
26.6767	27.4924	26.3631	26.504	27.7181	25.127	26.9158	26.9796	26.3399	26.8082	26.5911	26.7599	27.3102	27.2867	26.855	26.9983	27.2104	27.0894	26.1881	26.8421	26.3697	562.425	26.7822	26.8421	26.8502	0.550634	0.0205597	0.338058	25.127	27.7181	2.5911	21	0.585417	26.504	27.0894	-1.13276	3.06435	P04179	P04179	Superoxide dismutase [Mn], mitochondrial	SOD2
21.7329	21.6563	22.0586	21.841	21.6788	23.055	22.2176	20.2333	21.6052	20.8804	22.0869	21.6284	21.9764	20.1071	21.1274	22.3559	23.4516	22.964	19.9987	20.4026	20.1614	453.219	21.5819	21.6788	21.6509	0.998304	0.0462566	0.551426	19.9987	23.4516	3.45296	21	1.20654	20.8804	22.0869	-0.0643981	-0.662243	P04233	P04233	HLA class II histocompatibility antigen gamma chain	CD74
29.8319	30.0962	29.6976	29.666	30.2992	29.8653	29.8529	29.7802	29.2343	29.7889	29.8633	29.8997	30.1397	29.8918	29.9997	29.9817	30.2303	30.2452	29.5763	30.0026	30.0673	628.01	29.9052	29.8918	29.9107	0.246768	0.00825166	0.111567	29.2343	30.2992	1.06486	21	0.278427	29.7889	30.0673	-0.747681	1.47791	P04406;O14556	P04406	Glyceraldehyde-3-phosphate dehydrogenase	GAPDH
22.3402	22.032	22.5165	22.01	22.5923	20.5001	22.7459	22.3817	22.1961	22.3312	21.7983	22.6037	22.606	22.1467	21.7326	22.0354	22.2746	22.3874	22.2108	22.4289	22.3871	466.257	22.2027	22.3312	22.3158	0.471257	0.0212252	0.185326	20.5001	22.7459	2.24585	21	0.393532	22.0354	22.4289	-2.48585	8.35297	P04424	P04424	Argininosuccinate lyase	ASL
26.3288	26.7252	26.053	26.0909	26.5247	25.8648	26.4502	26.1813	25.9449	26.4874	26.2198	26.1601	26.7192	26.4784	26.4322	26.4446	26.4912	26.4989	26.5045	26.5881	26.612	553.8	26.3714	26.4502	26.4327	0.243641	0.00923882	0.137819	25.8648	26.7252	0.860441	21	0.323198	26.1813	26.5045	-0.603232	-0.501391	P04632;Q96L46	P04632	Calpain small subunit 1	CAPNS1
27.7622	26.718	26.6262	26.6402	25.3274	22.7687	26.7121	27.7597	27.6749	27.8781	27.7735	27.5871	26.7642	27.5848	26.7085	28.0143	26.5832	27.418	28.2624	27.5098	27.3753	567.449	27.0214	27.418	27.3218	1.18965	0.0440262	0.596289	22.7687	28.2624	5.49374	21	1.05124	26.7085	27.7597	-2.50967	7.98034	P04792	P04792	Heat shock protein beta-1	HSPB1
23.8073	22.5164	23.7442	22.8642	22.3315	23.7127	23.2646	22.743	24.9196	22.0634	23.2043	23.3389	22.7072	22.4323	22.6071	23.1074	22.716	21.5315	22.152	21.828	21.4322	479.024	22.8107	22.716	22.7326	0.832959	0.0365162	0.548595	21.4322	24.9196	3.4874	21	0.933084	22.3315	23.2646	0.543207	0.720769	P04839;Q9Y5S8	P04839	Cytochrome b-245 heavy chain	CYBB
26.3443	26.6557	26.4278	26.3064	26.9238	25.8667	26.6767	26.471	26.292	26.5077	26.4321	26.3767	26.5983	26.4146	26.2632	26.4782	26.5285	26.4693	26.364	26.5454	26.2965	555.239	26.4399	26.4321	26.4374	0.203532	0.00769789	0.0964661	25.8667	26.9238	1.05705	21	0.184284	26.3443	26.5285	-0.401154	3.23127	P04843	P04843	Dolichyl-diphosphooligosaccharide--protein glycosyltransferase subunit 1	RPN1
25.3364	25.7338	25.3467	25.0583	26.3308	24.5964	25.7259	25.2167	25.332	25.4423	25.4051	25.2185	25.9481	25.6776	25.4838	25.8508	25.9171	26.0112	25.3463	25.9325	25.7601	536.67	25.5557	25.4838	25.5484	0.391286	0.0153111	0.265341	24.5964	26.3308	1.73445	21	0.514435	25.3364	25.8508	-0.332806	0.582992	P04844	P04844	Dolichyl-diphosphooligosaccharide--protein glycosyltransferase subunit 2	RPN2
26.7558	26.7972	26.696	26.7002	26.9292	26.3982	26.9517	26.2496	26.6053	26.9025	26.7125	26.7688	26.7821	26.7111	26.6244	26.7755	26.8356	26.759	26.8131	26.7827	26.5892	561.14	26.7209	26.759	26.7592	0.164341	0.00615027	0.058857	26.2496	26.9517	0.70212	21	0.101196	26.696	26.7972	-1.39716	2.68648	P04899;P63096;P11488;P09471;P19087;A8MTJ3;P38405	P04899	Guanine nucleotide-binding protein G(i) subunit alpha-2	GNAI2
24.0412	23.5007	24.0594	24.0244	24.1619	24.0015	24.001	23.9869	23.9025	23.7364	24.0267	23.9955	23.7764	23.8573	23.8281	23.6599	23.6316	23.6913	23.9302	23.814	23.7883	501.415	23.8769	23.9025	23.8938	0.169416	0.00709539	0.121855	23.5007	24.1619	0.66123	21	0.225172	23.7764	24.0015	-0.480168	-0.402839	P05023;P13637;P50993;Q13733;P20648;P54707	P05023	Sodium/potassium-transporting ATPase subunit alpha-1	ATP1A1
22.972	22.7847	23.5036	22.8136	23.2462	20.6953	23.3999	22.358	23.6966	21.7908	22.7142	23.3785	24.0126	20.455	21.7466	22.7076	23.2926	22.3598	22.401	23.2081	21.4692	475.006	22.6193	22.7847	22.8374	0.943622	0.0417175	0.50795	20.455	24.0126	3.55754	21	0.934668	22.358	23.2926	-0.90033	0.357593	P05091;O94788;P47895	P05091	Aldehyde dehydrogenase, mitochondrial	ALDH2
30.0826	30.5293	29.791	30.1582	30.3503	18.9612	30.2694	30.1069	29.4578	30.6794	30.246	30.4188	30.3782	30.6858	30.1526	30.2971	30.3206	30.0702	30.7664	30.3238	30.4114	624.457	29.736	30.2971	30.3064	2.48636	0.0836143	0.144573	18.9612	30.7664	11.8051	21	0.304581	30.1069	30.4114	-4.47765	20.3208	P05106	P05106	Integrin beta-3	ITGB3
25.771	24.4151	25.7186	25.2838	24.4718	26.6851	25.5116	24.5903	26.679	24.6647	25.0874	25.3752	24.7884	24.3029	24.9993	24.943	24.7965	24.2433	24.0081	24.4034	23.7519	524.49	24.9757	24.7965	24.8245	0.780851	0.0312644	0.487265	23.7519	26.6851	2.93327	21	0.960115	24.4151	25.3752	0.820521	0.432376	P05107	P05107	Integrin beta-2	ITGB2
29.1761	27.4843	28.9698	28.1506	25.4671	30.6772	26.5353	28.8352	32.3334	27.4956	29.0327	29.0009	27.5313	28.5123	27.5344	28.0733	27.0049	26.3478	27.9426	25.7873	24.808	586.7	27.9381	27.9426	27.8401	1.72585	0.061774	1.02726	24.808	32.3334	7.52537	21	1.96498	27.0049	28.9698	0.519019	1.07655	P05109	P05109	Protein S100-A8;Protein S100-A8, N-terminally processed	S100A8
25.4066	25.6308	25.4341	25.4397	25.7624	24.888	25.6239	25.4542	24.925	25.4211	25.4649	25.4045	25.6693	25.8059	25.3907	25.3629	25.4997	25.2882	25.5279	25.5759	25.3658	534.342	25.4448	25.4397	25.4558	0.223642	0.00878928	0.0768185	24.888	25.8059	0.917952	21	0.185181	25.3907	25.5759	-1.05115	1.94946	P05141;Q9H0C2	P05141	ADP/ATP translocase 2;ADP/ATP translocase 2, N-terminally processed	SLC25A5
27.8112	26.3239	27.3943	26.9766	26.4029	29.1449	26.8701	27.6761	30.4691	26.0858	26.9224	27.7333	26.9239	26.6796	26.3132	26.8884	26.7948	26.1068	26.7066	26.3068	24.969	567.5	27.0238	26.8701	26.801	1.14517	0.0423765	0.546204	24.969	30.4691	5.50008	21	1.07039	26.3239	27.3943	1.46962	3.64766	P05164	P05164	Myeloperoxidase;Myeloperoxidase;89 kDa myeloperoxidase;84 kDa myeloperoxidase;Myeloperoxidase light chain;Myeloperoxidase heavy chain	MPO
23.6746	23.4311	23.7321	23.5146	23.7291	23.9697	23.5937	24.2751	23.8751	23.7248	23.6829	23.5726	23.4085	23.6456	23.504	23.7329	23.5499	23.8218	23.4664	23.6648	23.5303	497.1	23.6714	23.6648	23.641	0.200503	0.00847024	0.114889	23.4085	24.275	0.866579	21	0.201815	23.5303	23.7321	1.39773	2.96867	P05198	P05198	Eukaryotic translation initiation factor 2 subunit 1	EIF2S1
21.9748	19.2826	20.902	20.7589	18.1747	23.1953	19.6461	22.5228	23.3477	20.3837	22.6953	20.331	18.7949	19.0215	22.6219	20.6031	20.3199	18.9123	19.0776	18.1575	18.4232	429.147	20.4356	20.331	20.3483	1.70654	0.0835081	1.41876	18.1575	23.3477	5.19025	21	2.95328	19.0215	21.9748	0.375244	-1.15828	P05204	P05204	Non-histone chromosomal protein HMG-17	HMGN2
22.5703	22.7157	23.3566	22.0588	22.3243	24.8422	22.0946	22.7496	21.074	21.8459	21.862	22.3868	22.7313	24.0665	24.2699	23.1264	22.8441	22.4394	21.4117	22.2508	21.8836	474.905	22.6145	22.4394	22.3922	0.924924	0.0408996	0.404652	21.074	24.8422	3.76816	21	0.785227	22.0588	22.8441	0.848169	0.721143	P05386	P05386	60S acidic ribosomal protein P1	RPLP1
24.7079	23.7622	25.1462	24.5408	22.8895	26.038	23.8919	25.3122	24.7183	23.7885	24.1541	24.4453	23.6187	24.8797	25.3981	24.5129	23.961	22.6996	23.355	23.2503	22.8164	507.887	24.1851	24.1541	24.1623	0.909829	0.0376194	0.564205	22.6996	26.038	3.33837	21	1.09953	23.6187	24.7183	0.105136	-0.606493	P05387	P05387	60S acidic ribosomal protein P2	RPLP2
24.9456	24.3082	25.1218	24.8299	22.9773	25.839	23.949	25.3087	24.2862	24.1069	23.8986	24.1246	23.8639	24.8156	25.3982	24.6136	24.4698	24.2607	23.2224	23.7123	23.63	511.682	24.3658	24.2862	24.334	0.725142	0.0297606	0.529348	22.9773	25.839	2.86176	21	0.93137	23.8986	24.8299	0.113947	-0.27961	P05388;Q8NHW5	P05388;Q8NHW5	60S acidic ribosomal protein P0;60S acidic ribosomal protein P0-like	RPLP0;RPLP0P6
22.9643	22.4478	23.3242	23.3144	21.0834	25.4988	22.4895	20.9958	21.7801	21.7294	21.4101	22.2536	21.7673	19.3413	23.2598	22.501	22.487	22.1334	18.4924	20.1894	21.6441	461.107	21.9575	22.1334	22.1102	1.48931	0.067827	0.723286	18.4924	25.4988	7.00638	21	1.09096	21.4101	22.501	-0.226063	1.58049	P05455	P05455	Lupus La protein	SSB
25.7147	25.1355	25.7053	25.3787	26.0426	24.9298	24.8579	24.6483	25.7792	25.8138	25.6071	25.1907	24.6887	26.1465	25.0991	24.6366	24.2706	24.6088	24.9435	24.4751	24.189	527.862	25.1363	25.0991	25.1193	0.585866	0.0233076	0.490292	24.189	26.1465	1.95746	21	1.05702	24.6483	25.7053	0.150176	-1.11767	P05534	P05534	HLA class I histocompatibility antigen, A-24 alpha chain	HLA-A
26.7886	27.0729	26.5516	26.7695	27.0793	24.0058	26.9101	26.9475	26.546	27.4214	26.9871	27.2272	26.9072	27.4688	26.9832	26.9591	26.8972	27.0216	27.4615	27.0663	26.8397	563.912	26.8529	26.9591	26.9556	0.698287	0.0260041	0.119482	24.0058	27.4688	3.46297	21	0.233198	26.8397	27.0729	-3.63517	15.2804	P05556	P05556	Integrin beta-1	ITGB1
25.2716	25.6257	25.0053	25.2172	25.7208	24.3807	25.4966	25.136	24.8504	25.3746	25.4716	25.4101	25.4457	25.4509	25.187	25.3792	25.3612	25.6013	25.4916	25.5676	25.4749	531.92	25.3295	25.4101	25.4112	0.3013	0.0118952	0.138491	24.3807	25.7208	1.34007	21	0.274321	25.2172	25.4916	-1.76074	4.02045	P05771	P05771	Protein kinase C beta type	PRKCB
22.7893	23.6488	22.2213	21.8757	23.2119	20.1248	22.5197	23.0557	21.3546	22.6676	22.4554	22.8686	23.2065	22.5578	22.5861	22.4235	23.045	23.6319	22.5872	24.0877	23.9149	476.834	22.7064	22.6676	22.766	0.881372	0.038816	0.388121	20.1248	24.0877	3.96295	21	0.751055	22.4554	23.2065	-1.13356	2.73186	P06132	P06132	Uroporphyrinogen decarboxylase	UROD
29.9471	30.8165	29.7827	30.1515	30.7887	27.0258	30.4177	29.7281	29.5227	30.4087	29.9456	30.2424	30.6441	30.3781	30.2347	30.1245	30.63	30.5699	30.1154	30.8727	30.7224	633.069	30.1462	30.2424	30.3	0.809652	0.0268575	0.327505	27.0258	30.8727	3.84689	21	0.68289	29.9471	30.63	-3.04606	11.569	P06396;REV__Q6TDU7	P06396	Gelsolin	GSN
25.0769	24.3313	25.9977	25.0235	22.6564	26.1468	24.2063	23.8998	25.3508	24.7303	24.2388	24.8057	23.9418	23.3076	24.9004	24.939	24.5174	22.9982	23.2719	22.7267	23.1756	510.243	24.2973	24.3313	24.312	1.00648	0.0414237	0.692192	22.6564	26.1468	3.49041	21	1.63141	23.3076	24.939	-0.00411682	-0.730002	P06454	P06454	Prothymosin alpha;Prothymosin alpha, N-terminally processed;Thymosin alpha-1	PTMA
28.4058	28.6689	28.5984	28.4477	29.1931	28.916	28.8999	28.2848	27.8215	28.5717	28.2042	28.4866	28.7624	28.6114	28.4411	28.6023	28.9128	28.6698	28.168	28.7517	28.5014	599.92	28.5676	28.5984	28.5914	0.302885	0.0106024	0.157288	27.8215	29.1931	1.37168	21	0.310507	28.4411	28.7517	-0.353615	0.965623	P06576	P06576	ATP synthase subunit beta, mitochondrial	ATP5B
29.1719	27.559	29.2879	28.1918	25.1734	30.9691	26.4058	28.8178	32.2077	27.3695	28.9727	29.258	27.6694	28.8184	27.6975	28.3121	26.9232	26.1166	28.3109	25.7439	24.6919	587.668	27.9842	28.1918	28.0198	1.81258	0.0647717	0.980053	24.6919	32.2077	7.51577	21	2.04945	26.9232	28.9727	0.268682	0.445674	P06702	P06702	Protein S100-A9	S100A9
26.4486	25.0075	26.4976	26.1828	24.3673	26.9753	24.8891	25.4032	27.0269	25.55	25.8507	26.2972	25.3664	24.9681	25.1054	25.5688	25.0961	24.9483	25.3058	24.7307	25.0783	536.664	25.5554	25.3664	25.3773	0.748663	0.0292957	0.418032	24.3673	27.0269	2.65953	21	1.1753	25.0075	26.1828	0.636167	-0.545567	P06703	P06703	Protein S100-A6	S100A6
21.7637	20.8402	20.5249	20.8867	21.0601	20.9386	20.7666	21.4111	21.106	21.0987	20.8953	21.0439	21.4162	21.4612	21.1131	21.2471	21.2184	21.7415	21.2483	20.6336	21.0976	443.513	21.1197	21.0987	21.098	0.32204	0.0152483	0.203468	20.5249	21.7637	1.23886	21	0.353027	20.8953	21.2483	0.300906	0.00802849	P06730;A6NMX2	P06730	Eukaryotic translation initiation factor 4E	EIF4E
29.3685	29.4462	29.2161	29.0553	29.4413	29.2155	29.1976	29.085	28.9387	29.1546	29.0519	29.1761	29.431	29.081	29.2778	29.224	29.5059	29.4673	28.7878	29.4548	29.549	614.125	29.2441	29.2161	29.2445	0.203688	0.0069651	0.160837	28.7878	29.549	0.761154	21	0.356323	29.085	29.4413	-0.363792	-0.426386	P06733	P06733	Alpha-enolase	ENO1
25.1878	25.8467	25.013	25.1242	25.7257	23.7692	25.43	25.3623	26.1441	25.5879	25.4647	25.2476	25.6701	25.9792	25.4369	25.1635	25.3359	25.4475	25.3414	25.3438	25.3833	533.005	25.3812	25.3833	25.4075	0.465092	0.0183243	0.19545	23.7692	26.1441	2.37485	21	0.34038	25.2476	25.5879	-1.89065	7.051	P06737	P06737	Glycogen phosphorylase, liver form	PYGL
26.9557	26.5934	26.685	26.5287	26.7455	26.9343	26.6212	26.6606	27.6744	26.7288	26.7585	26.9094	26.753	26.7685	26.5674	26.9133	26.7165	26.8427	26.9191	26.8285	26.7057	562.81	26.8005	26.753	26.7559	0.235835	0.00879967	0.0924454	26.5287	27.6744	1.14572	21	0.224434	26.685	26.9094	2.62981	9.51993	P06744;Q8N196	P06744	Glucose-6-phosphate isomerase	GPI
25.922	25.327	26.1242	25.9287	24.2508	27.4569	25.0984	24.5256	24.8568	24.7607	23.8604	24.7806	24.4879	23.7012	25.7174	25.2776	25.6151	25.0047	22.8421	23.7542	23.9163	523.209	24.9147	24.8568	24.8692	1.03657	0.0416049	0.758289	22.8421	27.4569	4.61484	21	1.36434	24.2508	25.6151	0.317275	0.680986	P06748	P06748	Nucleophosmin	NPM1
28.0498	28.0545	28.3071	28.4207	27.9275	27.0856	28.2363	28.7095	27.9295	28.7249	28.3684	28.5883	28.067	28.6445	28.269	28.4403	28.0497	28.0381	28.7794	28.4822	28.2591	593.432	28.2586	28.269	28.2993	0.379615	0.0134336	0.219183	27.0856	28.7794	1.69386	21	0.432377	28.0498	28.4822	-1.29338	3.40988	P06753	P06753	Tropomyosin alpha-3 chain	TPM3
22.3379	22.1581	22.7918	22.4115	21.3928	23.1024	22.1908	22.6513	21.828	22.6856	22.2309	22.4474	21.9691	22.5507	23.2541	22.5789	21.9351	21.7104	22.6341	22.3983	21.4388	468.698	22.3189	22.3983	22.3775	0.488502	0.0218873	0.253027	21.3928	23.2541	1.86129	21	0.665014	21.9691	22.6341	-0.175979	-0.177959	P07108	P07108	Acyl-CoA-binding protein	DBI
28.6529	29.1057	28.3517	28.6843	28.9385	27.5588	28.8683	28.6796	28.4597	29.0255	28.4635	28.6552	28.9112	28.8534	28.6957	28.812	29.0808	29.0757	28.7684	28.947	28.885	603.473	28.7368	28.812	28.8162	0.341784	0.0118936	0.134974	27.5588	29.1057	1.54691	21	0.28331	28.6552	28.9385	-2.14649	6.47686	P07195;Q6ZMR3;Q9BYZ2	P07195	L-lactate dehydrogenase B chain	LDHB
25.3973	26.0846	25.3779	25.636	26.5707	23.1906	26.1498	25.3874	24.2157	25.3201	25.7642	25.9692	26.422	26.0885	26.2292	25.5951	26.2273	25.7828	25.589	26.2367	26.5681	539.802	25.7049	25.7828	25.8789	0.788304	0.0306675	0.395395	23.1906	26.5707	3.38014	21	0.830048	25.3973	26.2273	-1.92185	4.64747	P07203	P07203	Glutathione peroxidase 1	GPX1
28.4525	28.2408	28.2158	28.0561	28.0674	27.7487	28.2312	28.5581	28.2726	28.2033	28.2596	28.302	28.1432	28.486	27.8772	28.3687	28.1193	27.8872	28.3828	28.0079	27.664	591.544	28.1688	28.2158	28.2015	0.236152	0.00838348	0.152882	27.664	28.5581	0.894108	21	0.245935	28.0561	28.302	-0.503997	-0.156274	P07237	P07237	Protein disulfide-isomerase	P4HB
24.3047	24.49	24.678	24.278	24.8053	25.2585	24.3697	23.6798	24.3189	23.5843	24.5397	24.3513	24.9342	24.1403	24.2978	24.3781	24.3402	24.2351	24.9877	24.4387	24.2598	512.67	24.4129	24.3513	24.3555	0.386107	0.0158157	0.116179	23.5843	25.2585	1.67418	21	0.261641	24.278	24.5397	0.0181056	1.02326	P07339	P07339	Cathepsin D;Cathepsin D light chain;Cathepsin D heavy chain	CTSD
27.4747	26.3527	27.8694	27.6551	25.5293	28.2159	26.2905	26.0596	26.258	26.2688	27.3418	27.476	26.4398	25.6455	27.1555	26.9148	26.3808	26.0528	26.258	25.1063	25.5262	558.272	26.5844	26.3527	26.5121	0.849366	0.0319498	0.707136	25.1063	28.216	3.10962	21	1.28219	26.0596	27.3418	0.261948	-0.773162	P07355;A6NMY6	P07355;A6NMY6	Annexin A2;Putative annexin A2-like protein	ANXA2;ANXA2P2
28.1807	28.8222	28.2801	28.6039	28.5815	17.8355	28.4162	28.8264	26.9588	29.1325	28.6051	28.8946	28.5877	29.1102	28.3897	28.6716	28.4195	28.4773	29.1497	28.6232	28.7567	589.323	28.063	28.6039	28.6349	2.38727	0.0850682	0.214235	17.8355	29.1496	11.3142	21	0.405996	28.4162	28.8222	-4.32399	19.261	P07359	P07359	Platelet glycoprotein Ib alpha chain;Glycocalicin	GP1BA
27.8714	28.1004	27.682	27.7948	28.176	26.1134	27.9743	27.8662	27.6859	28.1249	27.8248	27.9461	27.9544	28.0196	27.7755	27.7354	27.7087	27.8739	28.1246	28.1459	27.9998	584.498	27.8332	27.8739	27.9085	0.42443	0.015249	0.138466	26.1134	28.176	2.06255	21	0.244072	27.7755	28.0196	-3.57054	14.7982	P07384	P07384	Calpain-1 catalytic subunit	CAPN1
27.793	27.6486	27.3628	27.4049	27.4436	26.9648	27.5779	27.6955	26.9761	27.6988	27.5241	27.9148	27.8791	27.7351	27.9549	27.9238	27.6426	28.0181	27.808	28.3098	27.922	581.198	27.6761	27.6988	27.7107	0.324662	0.0117308	0.215965	26.9648	28.3098	1.34501	21	0.39069	27.5241	27.9148	-0.64356	0.799046	P07437	P07437	Tubulin beta chain	TUBB
23.5734	23.173	23.8967	23.276	23.0269	24.4826	23.7603	23.5934	24.5283	23.2296	23.4507	23.372	23.2785	23.3657	23.904	23.8287	23.0528	22.3561	23.6378	22.9375	23.0879	492.812	23.4672	23.372	23.4035	0.503209	0.021443	0.28404	22.3561	24.5283	2.17218	21	0.587275	23.173	23.7603	0.302946	0.842457	P07602	P07602	Prosaposin;Saposin-A;Saposin-B-Val;Saposin-B;Saposin-C;Saposin-D	PSAP
22.1634	21.6635	21.8788	21.7575	22.0071	23.0605	22.0319	20.7332	20.9045	21.2999	21.1433	21.7049	22.2518	20.4119	21.533	21.894	22.1881	21.5725	21.0214	21.9112	21.3421	454.474	21.6416	21.7048	21.6706	0.59956	0.027704	0.36272	20.4119	23.0605	2.64853	21	0.707121	21.2999	22.0071	0.0274637	0.621899	P07686	P07686	Beta-hexosaminidase subunit beta;Beta-hexosaminidase subunit beta chain B;Beta-hexosaminidase subunit beta chain A	HEXB
30.3881	30.6147	30.1945	30.4714	30.0392	30.4697	30.5289	29.9502	29.6206	30.4799	30.0343	30.6362	30.5111	30.4898	30.7551	30.2703	30.4632	30.4293	30.0997	30.4684	30.3349	637.249	30.3452	30.4632	30.4365	0.269734	0.00888883	0.128342	29.6206	30.7551	1.13452	21	0.295313	30.1945	30.4898	-1.07596	1.16984	P07737;CON__P02584	P07737	Profilin-1	PFN1
24.7701	24.6701	24.7796	24.7288	24.7476	25.2064	24.6511	24.5003	24.6025	24.798	24.7814	24.734	24.6688	24.2337	24.8022	23.8593	24.2145	24.2337	24.2616	24.9146	24.9328	517.091	24.6234	24.7288	24.7389	0.308122	0.0125134	0.0777073	23.8593	25.2064	1.34715	21	0.281149	24.5003	24.7814	-0.761085	0.750396	P07741	P07741	Adenine phosphoribosyltransferase	APRT
22.6272	22.3678	22.5282	22.6678	22.028	23.9976	21.8858	22.6936	22.0766	21.781	22.0193	22.2418	22.144	21.8545	22.4867	22.7245	22.7501	22.5084	22.4598	21.4653	22.1743	469.482	22.3563	22.3678	22.3107	0.516618	0.0231084	0.299952	21.4653	23.9976	2.53224	21	0.599262	22.028	22.6272	1.35948	4.28041	P07814	P07814	Bifunctional glutamate/proline--tRNA ligase;Glutamate--tRNA ligase;Proline--tRNA ligase	EPRS
29.3181	28.732	28.9514	28.8451	28.542	29.5184	28.7775	29.0327	29.1476	28.8557	29.1455	28.7634	28.4167	28.9175	28.6147	29.1757	28.7513	28.6199	29.0918	28.4166	28.3753	606.009	28.8576	28.8451	28.8458	0.307731	0.0106638	0.230412	28.3753	29.5184	1.14309	21	0.47193	28.6199	29.0918	0.263174	-0.415208	P07900;Q14568;Q58FG0	P07900	Heat shock protein HSP 90-alpha	HSP90AA1
25.7009	24.964	26.1353	25.6523	23.9047	27.4014	25.0023	23.9276	24.7219	24.7666	24.6488	25.1292	24.4791	23.6584	25.3241	25.3657	25.4707	24.81	22.9028	23.6323	24.2279	521.826	24.8488	24.8099	24.7956	0.988633	0.0397859	0.582071	22.9028	27.4014	4.4986	21	1.13782	24.2279	25.3657	0.436261	1.20274	P07910;Q86SE5	P07910	Heterogeneous nuclear ribonucleoproteins C1/C2	HNRNPC
22.1031	22.1442	22.2652	22.5882	22.3286	22.1142	22.5078	22.7708	22.5111	22.5451	22.5292	22.5034	22.4974	22.4324	22.1388	22.6295	22.1353	22.8041	22.4637	22.1547	22.7393	470.906	22.4241	22.4974	22.4465	0.227588	0.0101493	0.168755	22.1031	22.8041	0.701057	21	0.390472	22.1547	22.5451	-0.048916	-1.14834	P07947	P07947	Tyrosine-protein kinase Yes	YES1
25.061	25.3416	24.9562	25.0442	25.5767	23.2562	25.0044	24.8733	24.7832	25.3845	25.1714	25.1101	25.3495	25.3697	25.0465	25.0028	25.1978	25.3079	25.194	25.3807	25.3549	526.767	25.0841	25.1713	25.1757	0.46394	0.0184953	0.170221	23.2562	25.5767	2.32046	21	0.345009	25.0044	25.3495	-3.25461	12.9267	P07948	P07948	Tyrosine-protein kinase Lyn	LYN
23.6194	23.8587	23.8459	23.6818	24.5187	23.793	24.0584	23.5766	23.7257	23.3856	23.7314	23.5046	23.8345	23.6981	23.4911	23.5726	23.8736	23.6702	23.5594	23.8585	23.7608	498.619	23.7437	23.7257	23.7091	0.237905	0.0100197	0.132845	23.3856	24.5187	1.13308	21	0.269363	23.5766	23.8459	1.68007	4.88627	P07954	P07954	Fumarate hydratase, mitochondrial	FH
30.8249	31.2387	30.2564	30.8971	31.774	20.1963	31.2903	29.1798	30.0238	29.2204	30.0032	29.4944	31.1133	31.2925	30.7418	30.7471	30.9049	31.5446	30.6014	31.6816	31.1504	634.177	30.1989	30.8249	30.8415	2.41301	0.0799038	0.467602	20.1963	31.774	11.5778	21	1.21491	30.0238	31.2387	-3.8816	16.4805	P07996	P07996	Thrombospondin-1	THBS1
27.7081	26.7753	28.3159	28.1148	26.1054	30.0827	27.4508	26.6147	27.8423	26.9837	26.6426	27.2266	26.4159	25.81	27.8995	27.0031	27.147	26.6308	25.4536	25.7306	26.0838	568.037	27.0494	26.9837	26.9257	1.06267	0.0392862	0.724432	25.4536	30.0827	4.62909	21	1.2922	26.4159	27.7081	1.01863	1.97027	P08133	P08133	Annexin A6	ANXA6
22.663	22.7243	22.6257	22.6996	23.2267	21.848	22.7738	22.6785	22.928	23.0916	22.6679	22.6533	22.5564	22.8254	22.2019	22.6971	22.9167	23.4406	22.7307	23.1544	23.0542	478.158	22.7694	22.7243	22.7355	0.341823	0.0150124	0.101141	21.848	23.4406	1.59262	21	0.264944	22.663	22.928	-0.642232	2.00614	P08134	P08134	Rho-related GTP-binding protein RhoC	RHOC
21.7074	21.477	21.64	21.0379	20.9647	20.5921	20.5143	22.4951	21.1786	20.7269	20.8196	20.2569	20.7938	20.5472	20.6907	21.7392	21.4077	21.1753	21.5576	21.3535	21.9803	444.656	21.1741	21.1753	21.1488	0.561966	0.0265403	0.44838	20.257	22.4951	2.23816	21	0.830667	20.7269	21.5576	0.482513	-0.101125	P08195	P08195	4F2 cell-surface antigen heavy chain	SLC3A2
22.3454	21.7561	22.1669	22.0126	21.9688	23.1285	22.3032	21.2253	21.8138	21.3812	21.2681	22.5098	22.5502	21.7188	22.5005	21.2084	21.8503	21.6209	21.1623	21.8805	21.7565	460.128	21.9109	21.8503	21.8811	0.520582	0.0237591	0.452858	21.1623	23.1285	1.96627	21	0.682287	21.6209	22.3032	0.432699	-0.0910316	P08236	P08236	Beta-glucuronidase	GUSB
27.5699	26.7244	27.1406	26.9714	26.4031	27.8498	26.806	27.0563	27.1344	27.0569	27.108	26.9375	26.4939	26.8952	26.7455	27.2292	26.7537	26.606	26.9573	26.4867	26.3979	565.324	26.9202	26.9375	26.8911	0.365506	0.0135774	0.196848	26.3979	27.8498	1.45197	21	0.383566	26.7244	27.108	0.735724	0.911496	P08238;Q58FF7	P08238	Heat shock protein HSP 90-beta	HSP90AB1
24.9354	22.9725	23.9391	23.6739	22.8033	27.622	23.0614	26.0527	29.7346	23.2102	24.2402	24.6928	23.6222	25.8837	22.3979	24.0087	23.5201	22.9087	25.408	23.1924	20.9104	508.79	24.2281	23.6739	23.7058	1.93003	0.0796609	0.765251	20.9104	29.7346	8.82423	21	1.87408	23.0614	24.9354	1.26383	2.42747	P08246	P08246	Neutrophil elastase	ELANE
24.4095	22.0757	23.1471	22.6235	22.2527	27.4747	23.2111	25.7498	28.9832	22.8279	24.0836	24.0503	22.3966	24.8882	22.3223	23.7933	23.1562	23.0256	23.8558	22.1773	19.9787	496.483	23.6421	23.1562	23.1895	1.9522	0.0825731	0.894096	19.9787	28.9832	9.00455	21	1.68699	22.3966	24.0836	1.15417	2.32237	P08311	P08311	Cathepsin G	CTSG
30.694	31.3355	30.4426	30.6436	31.1727	22.6275	30.8766	30.4511	29.9869	31.1945	30.7218	31.0537	31.197	31.3127	30.9664	30.9056	31.0538	30.9122	31.2885	31.1536	31.1114	641.101	30.5286	30.9664	30.9831	1.8418	0.0603303	0.230572	22.6275	31.3355	8.70801	21	0.478706	30.694	31.1727	-4.3353	19.3807	P08514	P08514	Integrin alpha-IIb;Integrin alpha-IIb heavy chain;Integrin alpha-IIb light chain, form 1;Integrin alpha-IIb light chain, form 2	ITGA2B
22.7218	23.2299	23.3155	22.9957	23.6968	23.6154	23.4341	22.7048	22.2811	22.8542	22.2839	22.6946	22.9122	22.7049	23.1319	23.0876	23.2536	23.117	22.0427	22.8052	22.7202	481.603	22.9335	22.9122	22.9394	0.427285	0.0186315	0.217543	22.0427	23.6968	1.65409	21	0.525043	22.7049	23.2299	-0.211217	-0.13846	P08559	P08559	Pyruvate dehydrogenase E1 component subunit alpha, somatic form, mitochondrial	PDHA1
28.4696	29.5349	28.3163	28.4368	29.3813	25.6339	28.936	28.2166	27.1113	28.9024	28.7781	28.6956	29.6126	29.1698	28.9993	28.929	29.3605	29.6916	28.836	29.8316	29.7433	604.586	28.7898	28.929	29.0072	0.962418	0.0334291	0.4594	25.6339	29.8316	4.19761	21	0.911652	28.4696	29.3813	-2.00656	5.23005	P08567	P08567	Pleckstrin	PLEK
22.743	22.7625	22.6877	22.8545	23.3502	22.9969	23.0798	23.1247	22.3796	22.8523	22.9101	22.672	23.1871	22.8095	23.2154	22.6209	23.0448	22.8758	22.6972	23.332	23.1292	481.325	22.9202	22.8758	22.9093	0.252183	0.0110026	0.188135	22.3796	23.3502	0.970566	21	0.381695	22.743	23.1247	-0.0595268	-0.425892	P08574	P08574	Cytochrome c1, heme protein, mitochondrial	CYC1
26.086	25.4274	26.5851	26.239	25.3951	27.6166	26.4373	25.1212	26.4637	25.6348	25.4677	25.8363	25.4304	24.7335	25.8477	25.5781	25.7297	25.1313	24.6881	25.0211	24.8071	539.277	25.6799	25.5781	25.5757	0.71567	0.0278689	0.4569	24.6881	27.6166	2.92849	21	0.954721	25.1313	26.086	0.90372	1.2074	P08575	P08575	Receptor-type tyrosine-protein phosphatase C	PTPRC
22.5598	23.4493	22.9372	23.2873	24.78	22.0133	23.8732	22.7926	21.635	23.3915	23.337	23.3238	23.7129	23.6298	23.7506	23.5216	23.3077	23.4927	24.3851	23.7103	23.7181	490.609	23.3623	23.4493	23.4671	0.704421	0.030152	0.26358	21.635	24.78	3.14499	21	0.425638	23.2873	23.7129	-0.651431	1.44083	P08590;P05976	P08590;P05976	Myosin light chain 3;Myosin light chain 1/3, skeletal muscle isoform	MYL3;MYL1
29.4933	28.4116	29.9491	29.71	28.0786	30.8811	29.095	27.8811	29.514	28.3648	28.707	29.1036	28.2478	27.4822	28.9903	28.924	28.947	28.2995	27.535	27.8155	27.63	603.061	28.7172	28.707	28.6562	0.880977	0.0306777	0.628393	27.4822	30.8811	3.39894	21	1.02497	28.0786	29.1036	0.602976	0.204576	P08670;P41219;Q16352	P08670	Vimentin	VIM
23.5669	22.3157	23.7143	23.1476	21.2519	24.4969	22.221	22.8682	22.5413	22.1315	22.3649	22.0611	21.805	20.5047	22.515	22.4189	22.8611	22.3036	20.4145	21.5761	21.5948	468.675	22.3178	22.3157	22.3147	0.978238	0.0438321	0.545328	20.4145	24.4969	4.0824	21	1.05607	21.805	22.8611	0.054549	0.571127	P08708	P08708	40S ribosomal protein S17	RPS17
21.6841	20.585	21.7644	21.3006	21.1591	22.019	21.4256	21.3163	22.2674	20.8481	21.3356	20.9827	21.0519	20.7895	21.2757	21.3758	20.9687	21.1546	20.9776	21.2428	20.709	446.233	21.2492	21.2428	21.1998	0.420179	0.0197739	0.260107	20.585	22.2674	1.68243	21	0.398119	20.9776	21.3758	0.787199	0.613166	P08754	P08754	Guanine nucleotide-binding protein G(k) subunit alpha	GNAI3
26.9166	25.9928	27.3254	27.3032	26.8472	27.1365	26.0406	26.1119	26.5162	26.9375	26.818	26.6082	26.3243	25.7984	26.304	26.5508	25.8291	26.3036	26.983	27.2752	27.1424	559.065	26.6221	26.6082	26.6287	0.496765	0.0186599	0.374819	25.7984	27.3253	1.52692	21	0.679417	26.3036	26.983	-0.174454	-1.23865	P08758	P08758	Annexin A5	ANXA5
24.7734	23.9047	24.9778	24.6348	23.1777	25.9294	23.6934	25.1023	24.2973	24.0776	23.9886	24.1444	23.6052	23.4556	24.5289	24.2885	24.1797	23.6384	23.0375	22.8969	23.2457	505.578	24.0751	24.0777	24.0235	0.753708	0.0313065	0.472416	22.8969	25.9294	3.03259	21	0.923624	23.6052	24.5289	0.554229	0.351999	P08865	P08865	40S ribosomal protein SA	RPSA
23.763	23.2646	22.8382	22.8147	23.5259	22.5479	23.308	22.942	25.0258	23.5694	22.9934	23.3643	23.8216	22.5307	22.8105	23.6473	23.3704	23.275	23.5433	23.1944	23.3191	489.47	23.3081	23.308	23.2531	0.541178	0.0232185	0.314619	22.5307	25.0258	2.49506	21	0.601288	22.942	23.5433	1.4089	4.15936	P08962	P08962	CD63 antigen	CD63
23.7968	24.3882	24.2879	24.4185	25.1729	24.1316	24.9072	24.5812	23.0691	24.6947	23.602	23.8351	24.2399	24.6229	24.6277	24.3437	24.6981	24.8401	24.5769	24.8651	24.7316	512.431	24.4015	24.5769	24.5368	0.496037	0.0203282	0.263168	23.0691	25.1729	2.10382	21	0.458239	24.2399	24.6981	-1.09182	1.3329	P09104;P13929	P09104	Gamma-enolase	ENO2
21.4936	20.877	21.496	20.8581	22.19	21.4897	21.6721	20.3417	20.6057	21.5238	21.175	21.1127	21.6948	21.7058	21.075	21.4725	21.5321	21.8368	20.8263	21.6614	22.0133	448.653	21.3645	21.4936	21.4338	0.47103	0.0220474	0.318501	20.3417	22.19	1.8483	21	0.597189	21.075	21.6722	-0.458184	-0.242933	P09110	P09110	3-ketoacyl-CoA thiolase, peroxisomal	ACAA1
27.3187	27.649	27.2506	27.0863	27.5852	27.411	27.4601	26.7256	26.7974	27.2136	27.1734	27.2374	27.7014	26.8784	27.213	27.1578	27.5292	27.5856	26.8827	27.737	27.6323	573.226	27.2965	27.2506	27.2961	0.306232	0.0112187	0.278566	26.7256	27.737	1.0114	21	0.427414	27.1578	27.5852	-0.325547	-0.887858	P09211	P09211	Glutathione S-transferase P	GSTP1
26.2196	24.5568	25.4756	25.1033	21.4312	26.8138	25.1203	24.7267	24.0758	24.6749	25.4573	25.7331	24.4584	24.7858	25.6268	25.3928	24.4453	23.3266	24.8099	22.155	23.8407	518.23	24.6776	24.7858	24.9001	1.24556	0.0504733	0.671511	21.4312	26.8138	5.3826	21	1.01201	24.4453	25.4573	-1.04668	1.6874	P09382	P09382	Galectin-1	LGALS1
21.5288	21.955	21.802	21.8223	22.3066	22.1477	22.2344	22.0997	21.9448	21.6066	21.8724	21.9048	21.7484	21.4552	21.4264	21.8011	22.272	21.9479	21.9399	22.1476	22.0225	459.986	21.9041	21.9399	21.9301	0.25464	0.0116252	0.159718	21.4264	22.3066	0.88019	21	0.29854	21.8011	22.0997	-0.320545	-0.514715	P09417	P09417	Dihydropteridine reductase	QDPR
26.4752	25.6536	26.8743	26.9092	24.3713	28.3803	25.5821	24.7891	26.1202	25.9456	24.8956	25.6378	24.4826	23.9827	26.0877	25.4971	25.9763	25.5345	23.4869	23.9666	24.7028	535.352	25.4929	25.5821	25.4652	1.15862	0.0454489	0.793001	23.4869	28.3803	4.89341	21	1.38491	24.7028	26.0877	0.447566	0.56503	P09429;B2RPK0	P09429;B2RPK0	High mobility group protein B1;Putative high mobility group protein B1-like 1	HMGB1;HMGB1P1
21.4783	19.7192	21.5522	20.6205	18.3956	20.6504	18.6026	18.2694	20.3885	20.361	21.5752	21.5169	20.7314	18.8869	20.8905	21.5253	19.7604	19.5863	18.4792	19.281	18.4071	420.678	20.0323	20.361	20.1048	1.19444	0.0596259	1.11728	18.2694	21.5752	3.30577	21	2.00351	18.8869	20.8904	-0.148762	-1.44551	P09467	P09467	Fructose-1,6-bisphosphatase 1	FBP1
26.4531	26.7647	26.0952	26.4895	26.8774	17.5117	26.6101	23.9102	25.4101	24.5935	25.8127	25.196	26.8864	26.44	26.1814	26.2821	26.0223	26.3658	26.4197	26.7017	26.2125	539.236	25.6779	26.2821	26.3415	2.01702	0.0785506	0.32798	17.5118	26.8863	9.37459	21	0.676775	25.8127	26.4895	-3.65044	14.723	P09486	P09486	SPARC	SPARC
24.0855	24.4551	23.5967	23.6876	24.3361	22.3255	23.3363	22.5823	23.7487	24.2093	22.778	23.2838	23.6827	19.8886	20.6466	23.0567	23.7528	24.0226	23.2157	24.3008	24.427	489.419	23.3056	23.6827	23.6686	1.1815	0.050696	0.526619	19.8887	24.4551	4.56648	21	1.02881	23.0567	24.0855	-1.78526	3.2315	P09488	P09488	Glutathione S-transferase Mu 1	GSTM1
26.336	26.6174	26.4454	26.7361	26.6355	18.3331	26.7468	27.3588	26.2336	27.1926	26.4721	26.7807	26.4906	27.1872	26.5224	26.6812	26.6734	26.3607	27.2027	26.8558	26.6806	552.543	26.3116	26.6734	26.6564	1.85347	0.070443	0.182856	18.3331	27.3588	9.02564	21	0.308571	26.4721	26.7807	-4.37438	19.7012	P09493	P09493	Tropomyosin alpha-1 chain	TPM1
23.8756	23.9843	23.6306	24.0733	23.7878	23.3224	23.9479	24.4085	23.9147	24.2421	23.7922	24.1062	23.7784	24.4855	23.673	24.189	23.8921	23.8115	24.5398	23.7668	23.4289	502.651	23.9357	23.8921	23.9039	0.317149	0.01325	0.181248	23.3224	24.5398	1.21741	21	0.327852	23.7784	24.1062	0.208405	-0.0895035	P09496	P09496	Clathrin light chain A	CLTA
22.6827	22.5275	22.715	22.802	22.6596	22.7696	22.6261	22.9251	22.9227	22.9547	22.6326	22.6079	21.9697	22.687	22.378	22.6376	22.193	22.5578	23.0099	22.456	22.1624	474.877	22.6132	22.6376	22.6614	0.267902	0.0118472	0.131958	21.9697	23.0099	1.0402	21	0.242138	22.5275	22.7696	-0.791119	0.513034	P09497	P09497	Clathrin light chain B	CLTB
24.2439	23.9398	25.3258	25.1337	24.5159	25.6862	23.8975	23.8997	25.3746	25.0159	24.4371	24.5718	24.2066	23.947	24.4293	24.7288	24.6285	24.9115	23.8426	24.1284	24.2367	515.101	24.5286	24.4371	24.4833	0.542734	0.0221265	0.474424	23.8426	25.6862	1.84365	21	0.783091	24.1284	24.9115	0.585724	-0.591897	P09525	P09525	Annexin A4	ANXA4
22.3609	22.5376	22.1966	22.0194	22.3565	22.0084	22.1312	22.61	22.5513	22.4475	22.6966	22.4658	22.3285	22.1572	22.1767	22.6103	22.1447	22.3238	22.7123	21.4615	22.4413	468.738	22.3209	22.3565	22.3619	0.289251	0.0129588	0.19487	21.4615	22.7123	1.25074	21	0.380411	22.1572	22.5377	-1.19494	2.57112	P09543	P09543	2,3-cyclic-nucleotide 3-phosphodiesterase	CNP
24.3913	24.5897	24.4443	24.674	25.0006	25.033	24.9512	24.4347	23.9288	24.4428	24.3266	24.3399	24.6152	24.4794	24.1581	24.4209	24.7221	24.7441	24.4052	24.6074	24.4179	515.127	24.5299	24.4443	24.4851	0.267889	0.0109209	0.145365	23.9288	25.033	1.10424	21	0.26878	24.4052	24.674	0.0987388	0.458103	P09622	P09622	Dihydrolipoyl dehydrogenase, mitochondrial	DLD
26.3142	25.0831	26.4769	26.3488	23.65	27.6017	25.0743	24.655	25.0824	25.0908	24.7272	25.4113	24.4203	24.093	25.7444	25.5967	25.3492	24.7106	23.2703	23.5897	23.8831	526.173	25.0558	25.0824	25.006	1.0758	0.0429359	0.662014	23.2703	27.6017	4.33145	21	1.17643	24.4203	25.5967	0.423991	0.191672	P09651;Q32P51	P09651;Q32P51	Heterogeneous nuclear ribonucleoprotein A1;Heterogeneous nuclear ribonucleoprotein A1, N-terminally processed;Heterogeneous nuclear ribonucleoprotein A1-like 2	HNRNPA1;HNRNPA1L2
23.7009	23.8917	23.8183	23.9256	24.4433	24.3731	24.0033	23.2878	23.3966	23.5164	23.6485	23.4691	23.7811	23.5043	23.4203	23.4241	24.1771	23.755	23.2621	23.528	23.5105	497.837	23.7065	23.6484	23.6507	0.334437	0.0141074	0.224386	23.2621	24.4433	1.18116	21	0.422598	23.4691	23.8917	0.836755	0.0181498	P09669	P09669	Cytochrome c oxidase subunit 6C	COX6C
25.3788	24.3547	25.704	25.4101	23.9379	25.7997	24.2058	24.5546	26.1991	24.4853	25.1964	25.2754	24.5787	24.6534	24.8996	25.0383	24.5805	24.2201	24.563	24.0088	24.054	521.098	24.8142	24.5806	24.7057	0.635396	0.0256061	0.457785	23.9379	26.1991	2.26128	21	0.920763	24.3547	25.2754	0.562214	-0.515453	P09960	P09960	Leukotriene A-4 hydrolase	LTA4H
25.4397	25.4036	25.3234	25.0793	25.3647	25.5531	24.9671	25.3528	25.3565	25.3802	26.1985	25.75	25.4935	25.5013	25.2489	25.2219	25.5446	25.5055	25.0031	25.5232	25.5762	533.787	25.4184	25.4036	25.4083	0.263549	0.0103684	0.119526	24.9671	26.1984	1.23139	21	0.19972	25.3234	25.5232	0.922489	3.08062	P09972;P05062	P09972	Fructose-bisphosphate aldolase C	ALDOC
24.8706	24.3743	24.6254	25.3079	23.9995	26.6786	25.3601	23.8996	24.0217	24.0476	23.2801	24.045	23.9129	22.2208	24.5596	23.9611	25.2226	24.0362	21.3277	23.1052	23.5811	506.438	24.1161	24.0362	24.1358	1.1264	0.0467072	0.523426	21.3277	26.6786	5.35082	21	0.725822	23.8996	24.6254	-0.302305	1.71225	Q71UI9;P0C0S5	Q71UI9;P0C0S5	Histone H2A.V;Histone H2A.Z	H2AFV;H2AFZ
30.7829	30.2265	30.7703	30.7662	30.3314	32.0634	31.0127	29.2496	29.4284	29.9128	29.8906	29.6726	29.6744	28.3706	30.511	29.9389	30.9467	29.7278	27.5622	28.9874	29.3035	629.13	29.9586	29.9129	29.9903	0.991664	0.0331012	0.609398	27.5622	32.0634	4.5012	21	1.33784	29.4284	30.7662	-0.351651	0.962146	Q99878;Q96KK5;Q9BTM1;Q16777;Q6FI13;P20671;P0C0S8	Q99878;Q96KK5;Q9BTM1;Q16777;Q6FI13;P20671;P0C0S8	Histone H2A type 1-J;Histone H2A type 1-H;Histone H2A.J;Histone H2A type 2-C;Histone H2A type 2-A;Histone H2A type 1-D;Histone H2A type 1	HIST1H2AJ;HIST1H2AH;H2AFJ;HIST2H2AC;HIST2H2AA3;HIST1H2AD;HIST1H2AG
24.51	25.0189	24.8317	24.9421	25.3437	21.2052	25.236	24.9867	23.9405	25.047	24.8358	25.4066	25.4892	25.0373	25.2991	24.7951	25.0663	24.8148	25.1787	26.0454	25.8064	522.836	24.897	25.0373	25.0641	0.952012	0.0382381	0.222582	21.2052	26.0454	4.84017	21	0.467417	24.8317	25.2991	-3.10087	12.0579	P0DMN0;P0DMM9	P0DMN0;P0DMM9	Sulfotransferase 1A4;Sulfotransferase 1A3	SULT1A4;SULT1A3
27.9962	27.1306	27.1162	26.9778	27.107	27.324	27.0719	27.0909	28.1243	27.032	28.2859	26.9238	26.851	27.4383	27.15	28.0258	27.2954	27.2345	27.8118	27.0129	27.1802	574.181	27.3419	27.15	27.1236	0.432752	0.0158274	0.145479	26.851	28.2859	1.43492	21	0.366394	27.0719	27.4383	1.11657	-0.108041	P0DMV9;P0DMV8	P0DMV9;P0DMV8	Heat shock 70 kDa protein 1B;Heat shock 70 kDa protein 1A	HSPA1B;HSPA1A
23.7402	23.8149	23.4105	23.6177	24.4475	24.0193	25.2828	24.018	25.9459	23.5215	24.2675	23.9003	24.4863	23.5083	23.4548	23.8849	24.2935	25.092	24.5137	25.1706	24.184	508.574	24.2178	24.0193	24.0604	0.681106	0.0281242	0.428236	23.4105	25.9459	2.53539	21	0.746181	23.7402	24.4863	1.01773	0.607163	P0DOY3;P0DOY2;P0CF74;A0M8Q6	P0DOY3;P0DOY2;P0CF74;A0M8Q6	Ig lambda-6 chain C region;Ig lambda-7 chain C region	IGLC6;IGLC7
26.8381	27.5024	27.5683	27.0611	26.2753	28.1879	26.7415	27.1381	27.9427	27.5444	27.8151	27.9664	27.366	28.2934	28.1855	27.8586	26.9774	25.0819	28.1176	27.3876	27.1796	575.029	27.3823	27.5024	27.5201	0.755037	0.0275739	0.441353	25.0819	28.2934	3.2115	21	0.881626	27.0611	27.9427	-1.45156	3.12688	P0DP25;P0DP24;P0DP23	P0DP25;P0DP24;P0DP23
21.9142	22.0713	21.856	21.7026	22.0331	23.3853	22.4747	21.2674	21.4857	21.7862	21.459	21.9182	22.6299	21.2358	22.4299	22.0675	22.3705	21.9722	20.6686	20.9803	21.5329	459.242	21.8686	21.9142	21.8603	0.607853	0.0277956	0.428473	20.6686	23.3853	2.7167	21	0.585585	21.4857	22.0713	0.346974	0.934055	P10155	P10155	60 kDa SS-A/Ro ribonucleoprotein	TROVE2
22.904	22.7331	22.6188	22.6691	23.2614	20.634	22.6999	22.3465	20.799	22.9921	22.9026	22.9182	22.7174	22.828	22.3689	23.0763	22.8994	22.9987	22.9767	22.9116	22.7742	475.03	22.6205	22.828	22.839	0.668477	0.0295519	0.148701	20.634	23.2614	2.62736	21	0.249033	22.6691	22.9182	-2.45605	5.58731	P10301;P62070	P10301	Ras-related protein R-Ras	RRAS
25.3732	25.2867	22.887	23.0698	22.8642	23.2811	24.0225	23.2707	23.3203	24.0282	24.1836	23.8166	24.2354	23.7283	23.0234	24.0394	23.78	23.8539	23.7029	23.1733	23.1471	498.088	23.7185	23.7283	23.6278	0.689341	0.0290635	0.45532	22.8642	25.3733	2.50904	21	0.854836	23.1733	24.0282	1.0679	1.10143	P10316	P10316	HLA class I histocompatibility antigen, A-69 alpha chain	HLA-A
25.7308	25.6904	21.2232	21.0688	21.9238	23.2856	23.6448	22.9245	19.5164	20.317	23.783	23.582	23.1729	19.7294	19.2603	24.3435	24.6636	24.3487	23.7876	23.1869	23.2736	478.457	22.7837	23.2736	23.2052	1.92847	0.0846427	1.07519	19.2603	25.7308	6.47054	21	2.56439	21.2232	23.7876	-0.490326	-0.668461	P10321	P10321	HLA class I histocompatibility antigen, Cw-7 alpha chain	HLA-C
22.7413	23.0221	23.2043	23.0011	23.4891	23.7834	23.2542	22.1358	22.4872	22.7553	22.6635	22.3713	22.9148	22.732	22.7404	22.9027	23.1056	22.8342	22.776	22.7317	22.8738	480.52	22.8819	22.8342	22.8406	0.363637	0.0158919	0.166967	22.1358	23.7834	1.64759	21	0.290091	22.732	23.0221	0.484069	1.26603	P10515	P10515	Dihydrolipoyllysine-residue acetyltransferase component of pyruvate dehydrogenase complex, mitochondrial	DLAT
25.1705	24.8181	25.1113	25.171	23.9552	24.9785	24.3062	25.3114	25.6549	25.6876	25.4774	25.9682	24.9991	25.4848	25.7244	25.6532	24.8314	25.2225	25.8446	25.6442	24.8305	529.845	25.2307	25.2225	25.2711	0.507187	0.020102	0.39197	23.9552	25.9682	2.01303	21	0.674664	24.9785	25.6532	-0.843595	0.683363	P10599	P10599	Thioredoxin	TXN
22.5414	22.8576	23.1332	23.215	23.3727	23.5212	23.1095	22.4134	22.8064	22.7818	22.5174	22.8714	22.7458	22.6659	22.9428	22.6572	22.3309	22.6748	22.82	22.885	22.1413	479.005	22.8097	22.8064	22.7916	0.336835	0.0147671	0.149141	22.1413	23.5212	1.37994	21	0.285606	22.6572	22.9429	0.209117	0.13133	P10606	P10606	Cytochrome c oxidase subunit 5B, mitochondrial	COX5B
22.9981	23.4825	23.3996	23.3761	24.5832	21.7233	23.6342	23.2031	23.5165	22.885	23.1204	23.1813	23.5949	23.2792	22.8637	23.4566	23.3074	23.9902	24.0239	23.8895	23.7517	491.261	23.3934	23.3996	23.4043	0.562609	0.0240499	0.234596	21.7233	24.5833	2.85995	21	0.452909	23.1813	23.6342	-0.837103	3.45528	P10619	P10619	Lysosomal protective protein;Lysosomal protective protein 32 kDa chain;Lysosomal protective protein 20 kDa chain	CTSA
25.0141	25.1644	25.3032	25.535	25.483	25.2282	25.5197	25.1853	25.202	25.5869	25.5857	25.5761	25.5858	25.6155	25.4362	25.4809	25.3393	25.6609	25.7608	25.5714	25.7388	534.573	25.4559	25.5197	25.5192	0.204674	0.00804035	0.0957756	25.0141	25.7608	0.746683	21	0.282549	25.3032	25.5857	-0.578115	-0.545012	P10644	P10644	cAMP-dependent protein kinase type I-alpha regulatory subunit;cAMP-dependent protein kinase type I-alpha regulatory subunit, N-terminally processed	PRKAR1A
24.012	24.3113	23.731	23.9281	24.1981	24.0178	24.0317	23.8332	23.7289	23.877	23.9598	23.6167	24.0393	23.8235	24.1723	23.8559	24.3272	24.3744	23.6155	24.1723	24.0497	503.676	23.9846	24.012	23.9903	0.22199	0.00925553	0.16037	23.6155	24.3744	0.758955	21	0.33918	23.8332	24.1723	0.0691554	-0.733721	P10768	P10768	S-formylglutathione hydrolase	ESD
27.2856	27.3021	27.3132	27.1001	27.7403	27.7067	27.714	27.2113	27.0943	27.1343	27.267	27.0467	27.2417	27.2438	27.041	27.5833	27.5874	27.3542	27.2429	27.418	27.1074	573.735	27.3207	27.267	27.2802	0.223442	0.00817849	0.151083	27.041	27.7403	0.699244	21	0.283762	27.1343	27.418	0.724439	-0.601435	P10809	P10809	60 kDa heat shock protein, mitochondrial	HSPD1
26.5602	26.6878	26.2325	26.4898	27.3852	21.1067	26.4481	25.8409	26.243	26.5925	26.958	26.122	26.7061	26.7066	25.9668	26.6294	26.242	26.7951	27.5619	26.7183	26.2208	552.214	26.2959	26.5602	26.5261	1.26025	0.0479258	0.317165	21.1067	27.5619	6.45519	21	0.474085	26.2325	26.7066	-3.74853	16.0258	P10909	P10909	Clusterin;Clusterin beta chain;Clusterin alpha chain	CLU
28.7451	28.8774	28.6633	28.5783	28.8577	28.2845	28.9148	29.1627	28.7061	28.9233	28.9255	28.7704	28.7232	29.1482	28.5451	29.016	28.908	28.7242	29.2018	28.9497	28.6533	605.279	28.8228	28.8577	28.8419	0.221578	0.00768761	0.134436	28.2845	29.2018	0.917278	21	0.219467	28.7061	28.9255	-0.324593	0.485833	P11021;REV__Q9NXD2	P11021	78 kDa glucose-regulated protein	HSPA5
29.6133	29.6784	29.4486	29.4004	29.5899	29.4195	29.5307	29.6416	29.137	29.6247	29.6257	29.5248	29.5138	29.6127	29.4182	29.6698	29.6177	29.4351	29.582	29.4718	29.4595	620.015	29.5245	29.5307	29.5422	0.126404	0.00428132	0.0869293	29.137	29.6784	0.541449	21	0.169041	29.4486	29.6176	-1.39671	3.05226	P11142;P54652	P11142	Heat shock cognate 71 kDa protein	HSPA8
20.5144	20.8873	23.2775	23.957	23.9697	22.3011	23.591	25.6667	26.8195	21.1739	22.3681	21.9014	20.1168	21.4007	22.891	19.3766	21.0051	21.0157	22.1534	19.9851	21.1046	465.476	22.1655	21.9014	21.7961	1.88093	0.0848584	1.0141	19.3766	26.8195	7.44286	21	2.27242	21.0051	23.2775	0.888873	0.609471	P11166	P11166	Solute carrier family 2, facilitated glucose transporter member 1	SLC2A1
26.9534	27.1367	27.0544	27.1322	27.6678	23.8952	27.3749	27.6533	27.5134	27.4582	27.3511	27.1466	27.279	27.8879	27.0882	27.5041	26.9619	27.2913	28.0183	27.2436	27.2396	570.851	27.1834	27.279	27.2946	0.805431	0.0296295	0.190762	23.8952	28.0183	4.12311	21	0.371859	27.1322	27.5041	-3.63046	15.3936	P11169;Q8TDB8	P11169;Q8TDB8	Solute carrier family 2, facilitated glucose transporter member 3;Solute carrier family 2, facilitated glucose transporter member 14	SLC2A3;SLC2A14
23.7045	22.9194	24.1053	24.8529	24.9743	23.8333	24.338	25.8121	26.8259	23.8169	23.6765	23.5287	23.5525	23.8682	24.2344	23.331	23.268	23.373	23.8696	23.6925	23.6132	505.19	24.0567	23.8169	23.7489	0.909861	0.0378215	0.288307	22.9194	26.8259	3.90647	21	0.681892	23.5525	24.2344	1.81513	3.60887	P11171;Q9H4G0	P11171	Protein 4.1	EPB41
21.1382	21.3423	21.058	21.2783	21.4521	21.021	21.0159	21.2394	20.889	21.4268	21.1569	21.3947	21.3151	21.1097	21.4045	21.4024	21.2842	21.3963	21.7156	21.8752	21.2652	447.181	21.2943	21.2842	21.2712	0.230034	0.0108026	0.127308	20.889	21.8752	0.986189	21	0.264231	21.1382	21.4024	0.668116	1.0891	P11172	P11172	Uridine 5-monophosphate synthase;Orotate phosphoribosyltransferase;Orotidine 5-phosphate decarboxylase	UMPS
23.3283	23.8172	23.793	23.7918	24.398	24.1173	23.9442	23.4241	23.3487	23.4589	23.4453	23.3202	23.7502	23.4712	23.5393	23.5176	23.9089	23.758	23.2788	23.7726	23.5686	496.752	23.6549	23.5686	23.6106	0.289389	0.0122338	0.219921	23.2788	24.398	1.11919	21	0.347715	23.4453	23.793	0.840874	0.578038	P11177	P11177	Pyruvate dehydrogenase E1 component subunit beta, mitochondrial	PDHB
24.2573	22.5136	24.1707	23.3737	22.5794	25.2851	23.6285	22.9907	26.3792	21.9017	22.8436	23.7761	23.382	23.4251	23.3218	22.7523	22.7527	22.089	21.2579	22.4964	21.239	486.416	23.1627	22.9907	22.9857	1.21635	0.0525134	0.494339	21.239	26.3792	5.1402	21	1.11481	22.5136	23.6285	0.839413	1.46766	P11215;Q13349	P11215	Integrin alpha-M	ITGAM
26.0826	26.8567	26.1642	26.5616	27.0672	25.1204	26.6992	26.3227	25.9898	26.7581	26.7867	26.9337	27.2215	26.9265	26.7089	26.179	26.5085	26.5771	26.8729	27.3568	27.2178	558.912	26.6149	26.7089	26.7151	0.513716	0.0193018	0.224852	25.1204	27.3568	2.23646	21	0.603786	26.3227	26.9265	-1.17669	2.25954	P11216	P11216	Glycogen phosphorylase, brain form	PYGB
24.5007	24.8755	24.2961	24.4559	24.9133	22.5493	24.8558	24.7647	24.2579	24.9201	24.9166	24.7238	24.7371	25.1131	24.6077	24.5316	24.5626	24.9065	24.8107	24.6384	24.6077	516.545	24.5974	24.7239	24.7123	0.517585	0.0210423	0.182613	22.5493	25.1131	2.56379	21	0.343935	24.5316	24.8755	-3.32359	13.1887	P11234	P11234	Ras-related protein Ral-B	RALB
25.9997	26.6346	27.0306	27.6155	27.9265	25.4807	27.5536	28.491	29.6689	26.414	26.4977	26.3371	26.3654	26.5144	26.7993	26.2464	26.469	26.5434	26.747	26.5488	26.5688	564.452	26.8787	26.5488	26.5201	0.928715	0.0345521	0.211645	25.4807	29.6689	4.18828	21	0.61655	26.414	27.0305	1.61603	3.20658	P11277	P11277	Spectrin beta chain, erythrocytic	SPTB
23.987	24.2013	23.9393	23.8304	24.1799	24.3899	24.5538	24.0699	24.459	24.12	23.4273	23.8091	24.1976	23.8239	23.8455	23.7154	23.992	23.5774	24.3168	23.6728	23.2984	503.407	23.9717	23.987	23.9855	0.331297	0.0138203	0.210581	23.2984	24.5538	1.25542	21	0.388489	23.8091	24.1976	-0.18249	-0.394078	P11279	P11279	Lysosome-associated membrane glycoprotein 1	LAMP1
22.729	23.3842	23.1071	22.8751	23.5038	23.091	23.3737	23.1918	22.2475	22.7548	23.1103	23.0849	23.0162	23.0214	22.9084	23.1666	23.4321	23.0561	23.258	23.5437	23.4111	485.267	23.1079	23.1071	23.1391	0.303786	0.0131464	0.198734	22.2475	23.5437	1.29623	21	0.357523	23.0162	23.3737	-0.999375	1.88858	P11310	P11310	Medium-chain specific acyl-CoA dehydrogenase, mitochondrial	ACADM
26.4423	26.5875	26.4095	26.4698	26.658	26.47	26.1516	25.8951	27.0701	26.5151	26.8221	26.5807	26.7505	27.0052	26.4818	26.8459	26.7967	26.8336	25.5731	26.0344	25.9367	556.33	26.4919	26.5151	26.5322	0.387157	0.0146142	0.281597	25.5731	27.0701	1.49698	21	0.387209	26.4095	26.7967	-0.756681	0.18348	P11413	P11413	Glucose-6-phosphate 1-dehydrogenase	G6PD
20.7546	20.6273	20.2797	20.4043	19.6274	20.8564	19.3615	20.7561	20.6502	20.7939	20.7919	20.0893	20.2253	20.2093	20.152	20.4705	20.3369	19.8321	20.7046	20.7281	20.3682	428.02	20.3819	20.4043	20.4332	0.407719	0.020004	0.300371	19.3615	20.8564	1.49492	21	0.518766	20.2093	20.7281	-1.01555	0.626716	P11441	P11441	Ubiquitin-like protein 4A	UBL4A
24.1815	24.02	24.1973	23.9946	24.3726	24.5588	24.0867	24.9243	24.4817	23.8104	24.475	24.4657	24.4076	23.9726	24.0976	24.0544	24.1151	24.2356	23.9761	24.1112	24.1944	508.733	24.2254	24.1815	24.1892	0.257662	0.0106361	0.186829	23.8104	24.9243	1.1139	21	0.35322	24.0544	24.4076	0.960102	1.21278	P11586	P11586	C-1-tetrahydrofolate synthase, cytoplasmic;Methylenetetrahydrofolate dehydrogenase;Methenyltetrahydrofolate cyclohydrolase;Formyltetrahydrofolate synthetase;C-1-tetrahydrofolate synthase, cytoplasmic, N-terminally processed	MTHFD1
24.8686	25.43	24.9064	25.0173	25.1301	24.5121	24.9919	24.5571	24.2224	25.1227	24.6477	25.0689	25.1577	24.8068	25.0785	24.8738	25.2598	25.1719	24.7201	25.2518	25.2318	524.027	24.9537	25.0172	25.0174	0.295194	0.0118297	0.154673	24.2224	25.4299	1.20759	21	0.350895	24.8068	25.1577	-0.789815	0.417726	P11766	P11766	Alcohol dehydrogenase class-3	ADH5
24.9115	24.3974	24.7668	24.5698	24.1614	25.6607	24.4767	25.2582	24.6644	24.3179	24.3645	24.5109	24.1049	24.0837	24.5156	24.4593	24.4424	24.2373	23.6676	24.1813	23.959	513.711	24.4625	24.4424	24.3996	0.437775	0.0178958	0.221977	23.6676	25.6607	1.99308	21	0.3885	24.1813	24.5698	1.02615	2.06597	P11940;Q9H361;Q13310;Q4VXU2;Q5JQF8;Q96DU9	P11940	Polyadenylate-binding protein 1	PABPC1
23.3355	23.5378	23.4348	23.3434	23.562	24.0023	23.3439	23.6814	23.5658	23.4056	23.3859	23.391	23.348	23.2603	23.515	23.2152	23.4397	23.5821	23.7967	23.6915	23.4039	493.242	23.4877	23.4348	23.4413	0.188661	0.00803232	0.0992718	23.2152	24.0023	0.787123	21	0.21781	23.348	23.5658	1.11747	1.43895	P12081	P12081	Histidine--tRNA ligase, cytoplasmic	HARS
27.0707	27.3653	27.1494	27.1208	27.646	26.8162	27.3206	27.0981	26.5683	27.0425	27.0474	27.1243	27.201	27.2128	26.7491	26.9062	27.2597	27.0349	27.0375	27.2233	27.0218	569.016	27.096	27.0981	27.1057	0.226838	0.00837165	0.102892	26.5683	27.646	1.07773	21	0.177946	27.0349	27.2128	-0.0562782	1.59732	P12236	P12236	ADP/ATP translocase 3;ADP/ATP translocase 3, N-terminally processed	SLC25A6
24.2836	24.3659	23.9429	23.8913	23.695	26.432	24.0258	25.1232	27.9615	24.3667	24.608	24.6121	24.188	25.0717	24.0644	24.2273	23.9536	24.1534	24.769	24.4874	24.5493	516.772	24.6082	24.3659	24.3215	0.966939	0.0392934	0.301538	23.695	27.9615	4.26648	21	0.54767	24.0644	24.6121	2.54666	7.25237	P12429	P12429	Annexin A3	ANXA3
31.4216	32.1741	31.3262	31.6058	31.9906	27.7444	31.9466	31.593	30.8552	32.118	31.571	31.8655	32.0218	32.1439	31.654	31.8075	32.0121	31.8776	31.9617	31.9068	31.8586	663.456	31.5931	31.8656	31.8529	0.936127	0.0296307	0.211563	27.7444	32.1741	4.42967	21	0.397608	31.593	31.9906	-3.80726	15.8547	P12814;P35609;Q08043	P12814	Alpha-actinin-1	ACTN1
26.761	27.3994	26.472	27.0005	27.3308	23.0778	27.2936	26.9999	26.3864	27.3927	27.0006	27.1791	27.2793	27.1195	26.8153	26.9828	27.0958	27.2489	27.1633	27.4878	27.4579	564.944	26.9021	27.1195	27.1497	0.924899	0.0343802	0.174086	23.0778	27.4878	4.41002	21	0.310768	26.9828	27.2936	-3.85884	16.2858	P12931;Q9H3Y6;P42685;Q04912	P12931	Proto-oncogene tyrosine-protein kinase Src	SRC
23.2569	23.2116	23.3207	22.6003	22.4503	23.9799	23.2135	23.0142	22.9812	22.8106	23.3857	23.6179	23.2049	22.98	23.5177	23.4256	23.2117	23.8097	22.7151	23.6998	23.0463	487.454	23.2121	23.2117	23.2121	0.391717	0.0168756	0.230541	22.4503	23.9799	1.52961	21	0.444418	22.9812	23.4256	-0.00164649	-0.23112	P12955	P12955	Xaa-Pro dipeptidase	PEPD
25.5012	24.7711	25.959	25.7011	23.8409	27.2807	24.8034	24.3061	25.1004	24.5764	24.4	24.8798	24.1658	23.5385	25.4221	24.9465	25.1554	24.8028	22.9206	23.5241	23.7062	519.302	24.7287	24.8028	24.6984	0.975967	0.039467	0.619305	22.9206	27.2807	4.3601	21	0.989691	24.1658	25.1555	0.531218	1.17428	P12956	P12956	X-ray repair cross-complementing protein 6	XRCC6
25.0883	24.0902	25.2143	25.0396	23.4593	26.5573	24.1523	23.1966	24.3285	24.0761	23.5955	24.1884	23.6308	22.7851	25.2574	24.527	24.8122	24.2212	21.4132	22.7376	23.1974	505.568	24.0747	24.1523	24.1222	1.108	0.0460234	0.69302	21.4132	26.5573	5.14408	21	1.35289	23.4593	24.8122	-0.173828	1.03791	P13010	P13010	X-ray repair cross-complementing protein 5	XRCC5
24.6216	25.0089	24.8047	24.9034	25.2521	25.5664	25.1041	24.3277	24.3126	24.5666	24.2461	24.5378	24.4841	24.5039	24.3982	24.476	24.9638	24.6768	24.381	24.5057	24.3056	517.947	24.6642	24.5378	24.5686	0.351847	0.0142655	0.210045	24.2461	25.5664	1.3203	21	0.505192	24.3982	24.9034	1.0676	0.616591	P13073	P13073	Cytochrome c oxidase subunit 4 isoform 1, mitochondrial	COX4I1
28.47	28.9506	27.9974	28.5408	28.7466	21.4672	28.7565	28.8473	27.8311	29.0101	28.4697	28.9173	28.6158	28.7494	28.0986	28.621	28.7976	28.8899	28.8433	28.9733	28.5296	594.123	28.2916	28.7466	28.7252	1.59642	0.0564274	0.203976	21.4672	29.0101	7.54292	21	0.377279	28.47	28.8473	-4.28752	19.0616	P13224	P13224	Platelet glycoprotein Ib beta chain	GP1BB
22.6896	23.2218	22.9379	22.8045	23.5246	23.6199	22.8133	23.0619	23.0889	22.7952	22.6293	23.0938	23.4585	23.081	23.0887	23.0847	23.0962	22.5178	22.2828	22.9786	22.5592	482.428	22.9728	23.0619	22.9952	0.335334	0.014597	0.248621	22.2828	23.6199	1.33709	21	0.298635	22.7952	23.0938	0.011857	-0.0351157	P13473	P13473	Lysosome-associated membrane glycoprotein 2	LAMP2
26.0862	25.5499	26.1015	26.0672	24.1972	25.2514	25.597	25.6455	25.6026	25.867	25.8832	26.0713	25.6193	25.7186	25.8694	26.0738	25.7737	24.019	25.7805	24.0868	25.4376	536.299	25.538	25.7186	25.7682	0.64355	0.0251997	0.168686	24.0189	26.1015	2.08253	21	0.33326	25.5499	25.8832	-1.66937	1.79869	P13489	P13489	Ribonuclease inhibitor	RNH1
21.6355	20.7458	22.596	22.1464	20.8351	23.5673	21.6512	21.7281	24.1636	20.7706	20.8607	22.3483	21.1009	20.4692	20.8355	21.6977	22.0377	20.694	20.4736	20.2743	19.721	450.353	21.4454	21.1009	21.1773	1.09662	0.0511355	0.627209	19.721	24.1636	4.44259	21	1.29197	20.7458	22.0377	0.928478	0.758244	P13498	P13498	Cytochrome b-245 light chain	CYBA
22.5965	22.33	22.5745	23.0629	23.5363	21.2946	22.664	22.1822	21.8151	21.7406	22.4238	21.8985	22.706	23.1075	23.1698	23.324	22.7957	23.6039	22.3669	22.549	22.1643	473.906	22.567	22.5745	22.5779	0.604677	0.0267948	0.410255	21.2946	23.6039	2.30931	21	0.880745	22.1822	23.0629	-0.129983	-0.321422	P13501	P13501	C-C motif chemokine 5;RANTES(3-68);RANTES(4-68)	CCL5
23.7905	24.2122	23.7593	23.9745	24.5758	20.1033	23.8091	24.6	23.5731	24.2779	24.1917	24.0061	24.5018	24.4889	24.0952	24.1549	24.237	24.1864	24.2639	24.9239	24.6002	504.325	24.0155	24.1917	24.2051	0.955227	0.0397754	0.297249	20.1033	24.9239	4.82059	21	0.514442	23.9745	24.4889	-3.70215	15.5912	P13598	P13598	Intercellular adhesion molecule 2	ICAM2
26.7086	25.5305	26.5295	26.3667	24.615	27.6097	25.5322	26.4875	26.2323	25.5948	25.4373	25.8414	25.2728	25.1805	26.1751	26.1187	25.9215	25.6489	24.6845	24.7932	24.9724	541.253	25.774	25.6489	25.7039	0.74858	0.029044	0.526226	24.615	27.6097	2.99467	21	0.959417	25.2728	26.2323	0.460273	0.292352	P13639	P13639	Elongation factor 2	EEF2
26.4503	26.3265	26.2275	25.9487	26.347	26.1863	26.52	26.4131	26.4529	26.2429	26.5634	26.2476	26.2991	26.2375	25.7435	26.3513	26.1489	26.1287	26.5339	26.1775	26.2568	551.804	26.2764	26.2568	26.2875	0.194331	0.00739566	0.0945148	25.7435	26.5634	0.819899	21	0.226765	26.1863	26.4131	-0.935908	1.70436	P13667	P13667	Protein disulfide-isomerase A4	PDIA4
24.893	24.3807	24.7337	24.8364	23.5353	24.6699	23.9999	24.7862	23.6895	24.9799	24.5111	24.9516	24.2984	25.0857	25.021	24.8478	24.0144	24.6286	24.45	24.4713	24.1978	514.982	24.5229	24.6286	24.6179	0.437697	0.0178485	0.264442	23.5353	25.0857	1.55046	21	0.549379	24.2984	24.8478	-0.818912	-0.0558353	P13693;Q9HAU6;Q56UQ5	P13693	Translationally-controlled tumor protein	TPT1
24.3909	25.404	24.2304	24.5562	25.3965	22.7155	25.2145	24.8153	25.4861	25.1984	24.4147	25.0573	25.2864	24.8683	24.951	24.8946	25.1652	25.3677	24.7827	25.4661	25.4055	523.067	24.908	25.0573	25.0524	0.629592	0.0252768	0.31032	22.7155	25.4861	2.77066	21	0.584997	24.7827	25.3677	-2.25896	6.78188	P13716	P13716	Delta-aminolevulinic acid dehydratase	ALAD
22.2598	21.9781	22.4435	22.423	22.6141	21.4915	21.8892	20.161	22.8881	23.3754	23.7337	23.2271	23.3088	22.389	21.7624	23.1359	22.4527	22.6033	21.2482	18.4728	21.758	465.615	22.1722	22.423	22.4254	1.18085	0.0532583	0.660633	18.4727	23.7337	5.26091	21	1.12572	21.7624	22.8881	-1.68979	4.02353	P13747	P13747	HLA class I histocompatibility antigen, alpha chain E	HLA-E
29.3644	27.9666	29.5747	29.2658	27.1399	30.7571	28.3561	27.8523	29.4675	28.2151	28.2615	28.8236	27.6696	27.3585	28.9229	28.5031	28.2548	27.8075	27.0605	26.8883	27.226	594.736	28.3208	28.2548	28.2273	0.991598	0.0350131	0.668104	26.8883	30.7571	3.86876	21	1.25327	27.6696	28.9229	0.619115	0.186804	P13796	P13796	Plastin-2	LCP1
23.745	23.6041	23.847	23.8723	23.9519	23.905	23.9149	24.1371	24.8464	23.7777	23.966	23.9737	23.8372	23.6333	23.6073	23.6672	23.763	23.7577	23.8757	23.2671	23.543	500.493	23.833	23.8372	23.8161	0.29858	0.012528	0.114685	23.2671	24.8464	1.57928	21	0.247683	23.6672	23.9149	1.73086	6.53467	P13798	P13798	Acylamino-acid-releasing enzyme	APEH
24.2595	24.6267	24.262	24.1126	25.0251	25.1223	24.6325	23.7517	23.46	23.8099	24.141	24.0471	24.5434	24.2354	24.413	24.3113	24.7184	24.6032	24.0434	24.487	24.3643	510.97	24.3319	24.3113	24.3293	0.401256	0.0164909	0.264156	23.46	25.1223	1.66233	21	0.49061	24.1126	24.6032	-0.0816062	0.269747	P13804	P13804	Electron transfer flavoprotein subunit alpha, mitochondrial	ETFA
20.8648	20.1771	20.6151	20.7919	21.2372	21.1008	21.043	20.8398	22.2728	21.0624	21.0503	21.3046	20.9861	21.2659	20.9753	19.7838	20.5139	20.4336	20.6176	21.3948	20.6861	439.017	20.9056	20.9753	20.9161	0.501059	0.0239677	0.289219	19.7838	22.2728	2.489	21	0.483145	20.6176	21.1008	0.357363	2.45342	P13807	P13807	Glycogen [starch] synthase, muscle	GYS1
24.1785	24.4354	24.393	23.8691	24.1697	24.1196	24.7397	23.7765	27.5339	23.9512	24.0378	24.1254	24.5469	24.0897	24.297	24.4611	24.6085	23.8229	23.7297	24.1065	24.2513	511.243	24.3449	24.1697	24.1757	0.781013	0.0320811	0.223221	23.7297	27.5339	3.80414	21	0.397594	24.0378	24.4354	3.67723	15.3462	P13861	P13861	cAMP-dependent protein kinase type II-alpha regulatory subunit	PRKAR2A
21.0745	21.6698	21.3399	21.8002	21.1014	20.5929	21.9039	22.482	23.5235	21.6745	20.5745	21.5036	20.7104	21.0802	20.5415	20.8734	21.2165	20.4695	21.9777	20.8645	21.0111	447.985	21.3326	21.1014	21.179	0.740017	0.0346894	0.508505	20.4695	23.5235	3.05398	21	0.810019	20.8645	21.6745	1.38749	2.5677	P13987	P13987	CD59 glycoprotein	CD59
23.9165	23.9531	24.3262	24.2317	20.3915	24.7663	23.9581	23.9326	24.0225	24.1458	23.7118	24.4867	24.0523	23.4385	24.9372	23.9381	24.033	22.079	23.1747	19.6107	23.4413	494.548	23.5499	23.9531	23.991	1.32329	0.056191	0.278555	19.6107	24.9372	5.32655	21	0.704584	23.4413	24.1458	-2.12097	4.25919	P14174	P14174	Macrophage migration inhibitory factor	MIF
21.5903	21.1049	22.0637	22.0952	21.4966	21.6067	21.8277	22.3266	21.8468	22.7382	22.4593	22.7263	22.5887	22.1191	21.6785	22.3313	22.3848	22.1095	22.2106	21.7509	21.3411	462.397	22.0189	22.0952	22.0478	0.452797	0.020564	0.344294	21.1049	22.7382	1.63336	21	0.652815	21.6785	22.3313	-0.191858	-0.67114	P14209	P14209	CD99 antigen	CD99
25.195	24.0811	25.364	24.9348	24.663	27.2233	25.4462	22.8642	24.5859	24.7216	24.2236	24.4055	24.7156	21.9915	23.9781	23.105	23.5483	23.6343	18.2691	23.8674	24.0221	504.84	24.04	24.2236	24.2734	1.70252	0.0708202	0.589277	18.2691	27.2233	8.95423	21	1.08722	23.6343	24.7216	-1.82217	6.47804	P14222	P14222	Perforin-1	PRF1
25.931	25.3383	25.9252	25.7353	25.3375	25.6319	25.6763	25.95	25.8858	25.911	25.7772	25.8914	25.5355	26.0269	25.7057	25.9499	25.5242	25.4877	25.928	25.5806	25.3573	540.087	25.7184	25.7353	25.7308	0.22426	0.00871983	0.192665	25.3375	26.0269	0.689453	21	0.389729	25.5355	25.9252	-0.427848	-1.14781	P14314	P14314	Glucosidase 2 subunit beta	PRKCSH
25.7609	24.3677	26.2532	26.0405	23.5421	27.0828	24.9645	25.2785	26.0346	25.503	25.1619	25.6499	24.3132	24.9036	25.5897	25.2993	24.8155	24.6304	24.8598	24.1799	24.3695	528.6	25.1715	25.1619	25.1408	0.821818	0.0326488	0.531433	23.5422	27.0828	3.54069	21	1.01942	24.6305	25.6499	0.273434	0.276593	P14317	P14317	Hematopoietic lineage cell-specific protein	HCLS1
23.7552	24.0498	23.554	23.6176	23.5741	23.2491	23.8385	23.7032	23.2687	23.6773	23.854	24.1203	24.0506	23.9318	23.5999	23.8634	23.8038	23.7735	23.9484	23.8336	23.7669	498.834	23.754	23.7735	23.7787	0.227053	0.00955851	0.155922	23.2491	24.1203	0.871181	21	0.245726	23.6176	23.8633	-0.688968	0.562774	P14324	P14324	Farnesyl pyrophosphate synthase	FDPS
23.3986	23.3788	24.0291	23.7195	24.1736	24.6915	24.085	22.8667	22.9173	23.4372	23.2525	23.6227	23.6531	23.3769	23.6727	23.4438	23.7146	23.3412	22.7904	23.1612	23.2567	493.983	23.523	23.4372	23.4485	0.45821	0.0194792	0.235506	22.7903	24.6915	1.90118	21	0.457939	23.2567	23.7146	0.689266	0.859489	P14406	P14406	Cytochrome c oxidase subunit 7A2, mitochondrial	COX7A2
23.7124	23.4142	23.8512	23.5006	23.5598	24.1425	23.5183	23.517	23.8279	23.6559	23.9704	23.741	23.6987	23.4975	23.7558	23.5678	23.6942	23.603	22.9638	23.278	23.3191	495.789	23.609	23.603	23.6117	0.253174	0.0107236	0.109428	22.9638	24.1425	1.17869	21	0.24041	23.5006	23.741	-0.371962	1.40788	P14550	P14550	Alcohol dehydrogenase [NADP(+)]	AKR1A1
30.1076	30.3593	29.6326	29.7158	30.0617	28.7337	30.1272	29.828	29.4736	30.0543	30.0046	30.0527	30.2121	30.0362	30.083	30.2917	30.4754	30.4133	29.8897	30.0861	30.1183	629.757	29.9884	30.0618	30.0754	0.378036	0.0126061	0.150354	28.7337	30.4754	1.74171	21	0.237473	29.8897	30.1272	-1.93401	5.39108	P14618	P14618	Pyruvate kinase PKM	PKM
28.5933	28.5664	28.4421	28.2482	28.6621	27.7861	28.6824	28.7544	28.6124	28.5649	28.6441	28.2878	28.267	28.855	28.2242	28.8972	28.5656	28.5707	28.9018	28.48	28.335	598.941	28.521	28.5665	28.5637	0.264552	0.00927568	0.124395	27.7861	28.9018	1.11563	21	0.327101	28.335	28.6621	-0.926656	1.60965	P14625;Q58FF3	P14625	Endoplasmin	HSP90B1
24.6752	23.273	24.6538	24.4428	22.6421	26.116	23.0782	21.6886	23.4645	23.2401	22.8271	23.4531	22.7011	22.0345	24.1336	24.2007	23.8102	23.1859	19.699	20.9739	22.6066	486.9	23.1857	23.2401	23.2872	1.38997	0.0599494	0.633444	19.6991	26.1159	6.41689	21	1.49154	22.642	24.1336	-0.469326	1.31527	P14866;Q8WVV9	P14866	Heterogeneous nuclear ribonucleoprotein L	HNRNPL
25.2181	25.5062	25.1962	25.1704	25.5002	24.9904	25.2762	25.7006	25.3788	25.5742	25.6005	25.5929	25.6642	25.3504	25.1094	25.4093	25.4327	25.4615	25.4574	25.4452	25.5015	533.536	25.4065	25.4452	25.4316	0.187973	0.00739864	0.129059	24.9904	25.7006	0.710152	21	0.23003	25.2762	25.5062	-0.546453	-0.265244	P14868	P14868	Aspartate--tRNA ligase, cytoplasmic	DARS
22.7485	23.1124	23.2438	22.7524	23.3534	23.6441	23.2855	22.6967	22.5083	22.5957	22.914	22.643	23.0422	22.8253	22.8616	22.6981	23.1105	22.6659	23.096	22.8752	22.8371	481.51	22.929	22.8616	22.8812	0.288265	0.012572	0.195768	22.5083	23.6441	1.13579	21	0.412497	22.6981	23.1106	0.795843	0.268135	P14927	P14927	Cytochrome b-c1 complex subunit 7	UQCRB
22.9956	23.0344	23.6746	23.154	23.1706	24.9072	23.2148	23.2257	22.8908	23.1227	23.1841	23.201	23.3681	22.8687	23.3839	22.9673	23.5271	23.3287	22.6523	22.8332	22.8982	487.603	23.2192	23.1706	23.1376	0.457287	0.0196943	0.197483	22.6523	24.9072	2.25492	21	0.361338	22.9674	23.3287	2.63346	9.37916	P15121;C9JRZ8	P15121	Aldose reductase	AKR1B1
27.0475	26.6509	26.8301	27.0498	26.4234	27.8118	26.7778	26.806	27.1361	26.9	26.8504	27.0053	26.6718	26.525	26.8454	26.6454	26.8465	26.4498	26.3212	26.5783	26.546	562.719	26.7961	26.806	26.7592	0.321405	0.0119945	0.199286	26.3212	27.8118	1.49059	21	0.321697	26.5783	26.9	1.45696	3.99284	P15153	P15153	Ras-related C3 botulinum toxin substrate 2	RAC2
23.6619	23.8391	23.2925	23.4753	23.8404	23.0665	23.8358	23.7223	22.7907	23.6042	23.3766	23.6594	23.5955	23.6038	23.8145	23.6158	23.8151	23.7463	23.2931	23.6269	23.7671	495.043	23.5735	23.6269	23.6441	0.275193	0.0116738	0.151583	22.7907	23.8404	1.04972	21	0.291777	23.4753	23.7671	-1.489	2.14504	P15170	P15170	Eukaryotic peptide chain release factor GTP-binding subunit ERF3A	GSPT1
24.3904	23.5837	24.9749	24.85	23.3048	26.9944	24.0186	23.4046	24.2245	23.6073	23.4889	23.9474	23.0898	22.1918	24.277	23.8105	24.2204	24.0261	20.5254	22.2664	23.0891	498.286	23.7279	23.8105	23.8051	1.24268	0.052372	0.466475	20.5254	26.9944	6.46898	21	0.919697	23.3048	24.2245	-0.0366282	3.11802	P15311	P15311	Ezrin	EZR
21.7831	21.3166	22.0306	21.8317	21.3726	21.8323	21.5763	21.2334	22.5645	21.7829	21.5964	21.7641	21.4712	21.7315	21.8555	21.8177	21.2609	21.4874	22.0555	21.5553	21.3492	455.269	21.6795	21.7315	21.6683	0.316089	0.0145801	0.176144	21.2334	22.5645	1.3311	21	0.360561	21.4711	21.8317	0.898353	1.6569	P15374	P15374	Ubiquitin carboxyl-terminal hydrolase isozyme L3	UCHL3
23.2207	22.9957	23.1626	23.3187	22.9831	23.7069	23.0533	23.4605	23.2463	23.1771	22.9379	23.2237	22.8654	22.8793	23.2199	23.2607	23.0707	23.2663	22.8807	23.1266	23.1268	486.183	23.1516	23.1626	23.1398	0.203277	0.00878028	0.103693	22.8654	23.7069	0.84153	21	0.250578	22.9957	23.2463	0.834388	1.50287	P15498	P15498	Proto-oncogene vav	VAV1
23.547	23.7508	23.1083	23.1889	23.9633	23.34	23.8616	23.7211	23.849	23.5647	23.5045	23.796	23.6699	23.5146	23.1297	23.9642	23.8234	23.9842	23.6676	23.8518	23.5844	496.385	23.6374	23.6699	23.6805	0.267602	0.0113211	0.165447	23.1083	23.9842	0.875898	21	0.334394	23.5146	23.849	-0.711013	-0.353348	P15531	P15531	Nucleoside diphosphate kinase A	NME1
21.661	20.5643	22.5182	21.4795	21.9979	23.225	21.1672	20.4155	22.22	20.5848	21.4095	21.4709	21.4806	20.5027	21.1779	21.5019	20.8664	20.6077	20.0657	21.0757	21.0733	447.066	21.2889	21.1779	21.1792	0.761364	0.0357635	0.483097	20.0657	23.225	3.15935	21	0.89414	20.6077	21.5019	0.781026	0.781187	P15586	P15586	N-acetylglucosamine-6-sulfatase	GNS
25.3091	24.2102	25.0836	25.1014	23.7675	25.9343	24.5296	24.9327	24.1125	23.7517	23.8283	24.2159	23.8617	22.7469	24.5684	23.8437	24.5266	24.2091	19.3792	23.4767	23.539	504.928	24.0442	24.2091	24.2162	1.2903	0.0536636	0.441614	19.3792	25.9343	6.55516	21	0.800932	23.7675	24.5684	-2.36474	8.55797	P15880	P15880	40S ribosomal protein S2	RPS2
20.3239	22.2324	21.6049	20.5904	23.3656	23.6772	21.6124	27.1197	25.0942	21.0625	26.5392	24.082	20.5928	22.5939	20.2233	21.4074	22.2408	21.588	29.2728	20.2971	24.9352	480.456	22.8788	22.2324	22.321	2.50695	0.109575	1.63962	20.2233	29.2728	9.04951	21	3.01955	21.0625	24.082	1.10881	0.653926	P15924	P15924	Desmoplakin	DSP
22.3602	20.9134	21.9827	22.0385	20.09	24.0346	21.6861	19.4661	21.849	20.8579	20.468	20.6437	20.4936	19.9015	21.0409	21.4343	21.7825	20.5175	19.5731	19.4018	19.8727	440.408	20.9718	20.8579	20.8696	1.14578	0.0546345	0.924616	19.4018	24.0346	4.63284	21	1.69245	20.09	21.7825	0.797208	0.957982	P15927	P15927	Replication protein A 32 kDa subunit	RPA2
23.3156	22.4633	23.695	23.5215	22.1034	24.3189	23.0756	22.1804	23.136	22.5355	22.0281	22.6937	21.8276	20.9533	23.2264	23.0611	22.8492	21.8939	20.7426	21.5775	21.0286	472.227	22.487	22.5355	22.5284	0.948165	0.042165	0.641565	20.7426	24.3189	3.5763	21	1.24207	21.8939	23.136	-0.177256	-0.490146	P16070	P16070	CD44 antigen	CD44
22.347	22.3942	22.0129	22.0497	22.1782	21.5251	22.011	22.4759	23.1837	21.905	22.5793	22.4266	22.6004	22.4364	21.8363	21.8972	22.3126	21.9302	21.6513	21.5368	21.6451	464.935	22.1398	22.0497	22.1036	0.414304	0.0187131	0.344587	21.5251	23.1837	1.65866	21	0.529387	21.8972	22.4266	0.528776	0.419646	P16083	P16083	Ribosyldihydronicotinamide dehydrogenase [quinone]	NQO2
26.5356	26.8815	25.6792	26.0389	25.2953	19.0101	26.3454	26.0997	26.3429	27.1109	26.7325	26.5516	26.5692	27.0422	26.1769	27.0533	26.6546	25.9431	27.4156	26.1459	26.7764	548.401	26.1143	26.5356	26.5048	1.70559	0.0653124	0.389683	19.0102	27.4156	8.40548	21	0.676723	26.0997	26.7764	-3.93118	16.8754	P16109	P16109	P-selectin	SELP
22.1692	22.4801	22.6604	22.8985	22.3804	23.968	22.7999	22.427	23.0256	22.5985	21.736	22.491	21.9848	22.0717	22.7082	21.8819	22.1167	22.2903	21.876	22.2772	22.3129	471.154	22.4359	22.3804	22.3614	0.494045	0.0220203	0.280035	21.736	23.968	2.23195	21	0.543688	22.1167	22.6604	1.41849	3.53269	P16150	P16150	Leukosialin	SPN
24.335	23.897	24.2291	24.2178	23.7482	24.2203	23.6822	24.2735	23.164	23.8111	24.4526	24.0242	23.6843	23.9001	23.565	24.3838	23.9546	24.3197	24.3793	24.0474	24.1565	504.446	24.0212	24.0474	24.059	0.328789	0.0136875	0.236355	23.164	24.4526	1.2886	21	0.462404	23.8111	24.2735	-0.872737	0.610021	P16152	P16152	Carbonyl reductase [NADPH] 1	CBR1
24.4287	24.5883	25.4822	26.2237	26.6492	24.3443	25.8854	27.1873	28.3263	24.5282	25.0941	24.6949	24.4309	24.5843	25.0728	24.5596	24.6951	24.9804	25.2918	25.0449	25.1442	531.237	25.297	25.0449	24.9506	1.03388	0.0408698	0.460512	24.3444	28.3263	3.98198	21	0.897882	24.5843	25.4822	1.68944	2.67349	P16157	P16157	Ankyrin-1	ANK1
22.1254	22.5231	22.5444	22.5093	23.0562	22.0899	22.5513	21.9082	22.4498	22.7389	22.6265	23.1378	23.1488	22.3741	22.4899	22.4332	22.4784	22.4679	22.4658	22.7414	22.6592	473.52	22.5486	22.5093	22.5131	0.310952	0.0137903	0.11717	21.9082	23.1488	1.24066	21	0.209412	22.4498	22.6592	0.226544	0.576421	P16278	P16278	Beta-galactosidase	GLB1
26.5698	26.9859	26.8153	26.9691	27.3367	20.7409	27.2443	27.3314	26.5449	27.3482	27.0381	27.1412	27.1276	27.3172	26.9403	27.5721	27.4962	27.4866	28.171	27.8234	27.871	565.871	26.9463	27.2443	27.2343	1.4783	0.0548609	0.258396	20.7409	28.171	7.43008	21	0.517557	26.9691	27.4866	-4.01858	17.5189	P16284	P16284	Platelet endothelial cell adhesion molecule	PECAM1
26.9872	25.4698	26.8458	26.7718	24.2119	28.7786	26.1009	25.147	27.1118	25.2375	24.8896	26.1022	24.917	23.4849	26.1898	25.4846	25.9728	24.6858	23.2647	23.5874	24.7048	535.946	25.5212	25.4698	25.4475	1.35973	0.0532785	0.765024	23.2647	28.7786	5.51389	21	1.48501	24.7048	26.1898	0.345377	0.263008	P16401	P16401	Histone H1.5	HIST1H1B
29.1471	28.1216	29.4018	29.5511	27.1865	30.7606	28.4363	27.2204	28.6769	27.9539	26.7563	27.9934	27.1793	25.6693	29.0195	27.8843	28.5793	27.2475	25.1933	26.1819	27.1616	585.322	27.8725	27.9539	27.9152	1.34897	0.0483979	0.774574	25.1933	30.7606	5.56729	21	1.49757	27.1793	28.6769	-0.0143188	0.0399436	P16402	P16402	Histone H1.3	HIST1H1D
26.3802	26.8466	26.0759	26.209	27.2274	23.9881	26.7309	26.5032	26.0862	26.5679	26.4058	26.4786	26.8446	26.8578	26.3866	26.6655	26.6315	26.6148	26.7945	26.6837	26.6172	555.596	26.4569	26.6148	26.5888	0.628059	0.0237389	0.209002	23.9881	27.2274	3.23932	21	0.344315	26.3866	26.7309	-3.22053	12.8335	P16615	P16615	Sarcoplasmic/endoplasmic reticulum calcium ATPase 2	ATP2A2
23.1849	23.804	23.4559	23.5469	24.0026	23.7874	23.8089	22.4449	23.4563	23.7598	23.6279	23.6928	23.5797	23.6401	23.6367	23.5208	24.0647	24.2145	23.2966	23.5925	23.7746	495.892	23.6139	23.6367	23.6505	0.359862	0.0152394	0.150698	22.4449	24.2145	1.76962	21	0.266506	23.5209	23.7874	-1.56917	4.99744	P16885	P16885	1-phosphatidylinositol 4,5-bisphosphate phosphodiesterase gamma-2	PLCG2
23.1945	23.3656	23.1624	23.139	24.035	21.3671	23.0871	22.927	22.8452	23.0728	23.9513	23.3395	24.1435	23.7631	23.5983	23.9331	23.8043	24.2457	23.4571	24.2531	24.0855	492.77	23.4652	23.4571	23.5423	0.661301	0.0281822	0.384348	21.3671	24.2531	2.88605	21	0.812325	23.1389	23.9513	-1.49926	3.91765	P16930	P16930	Fumarylacetoacetase	FAH
25.9624	25.8071	25.7471	25.9634	25.4372	25.5874	25.786	25.6858	26.1496	25.918	26.2497	25.8841	25.7567	25.9878	25.6055	26.1356	25.7327	25.2136	26.5419	25.4616	25.3496	541.963	25.8077	25.786	25.7892	0.315738	0.0122342	0.180492	25.2136	26.5419	1.32825	21	0.35784	25.6055	25.9634	0.2676	0.313196	P17066;P48741	P17066;P48741	Heat shock 70 kDa protein 6;Putative heat shock 70 kDa protein 7	HSPA6;HSPA7
23.1423	23.2798	23.1361	22.8365	23.0877	23.3226	23.2021	23.2511	23.2984	23.0872	23.169	22.9248	23.0721	22.7057	22.9674	23.1472	23.1963	23.0235	22.9966	23.2731	23.2777	485.397	23.1141	23.1423	23.1371	0.161559	0.00698963	0.118731	22.7057	23.3226	0.616957	21	0.227562	23.0235	23.2511	-0.913291	0.596321	P17174	P17174	Aspartate aminotransferase, cytoplasmic	GOT1
22.3663	22.9539	22.0524	22.3488	22.7059	19.821	22.4187	22.2187	21.384	22.4935	22.3641	22.2577	22.3839	22.5143	22.14	22.3362	22.2531	22.4628	22.2614	22.3683	22.5169	466.622	22.2201	22.3641	22.3584	0.621953	0.0279906	0.111006	19.821	22.9539	3.13289	21	0.20969	22.2531	22.4628	-3.16429	11.8336	P17252;P05129	P17252	Protein kinase C alpha type	PRKCA
25.6895	26.242	25.2418	25.2707	26.0245	21.9181	26.4382	26.4413	25.6813	26.4204	26.0195	25.938	26.1734	27.1109	26.4616	26.3473	26.4485	26.5861	26.0049	26.1673	25.9393	544.565	25.9316	26.1673	26.1645	1.0166	0.0392031	0.27091	21.9181	27.1109	5.19279	21	0.500227	25.938	26.4382	-3.29184	13.0861	P17301	P17301	Integrin alpha-2	ITGA2
22.9607	21.7947	23.0188	22.3959	22.9543	25.4685	22.4519	21.7704	20.1206	21.546	22.0926	22.794	21.6116	22.4844	22.6736	19.9566	21.9805	22.0524	21.9474	20.563	21.1856	463.824	22.0868	22.0524	22.1124	1.16887	0.0529217	0.506374	19.9566	25.4685	5.51186	21	1.06202	21.6116	22.6736	0.679338	2.81756	P17480	P17480	Nucleolar transcription factor 1	UBTF
21.9793	22.4599	21.8446	21.5576	22.6417	21.3555	22.3802	21.4607	20.688	21.9054	22.102	22.3145	22.6404	22.4653	22.4473	22.4451	22.655	22.3201	21.8729	22.2533	22.5859	464.375	22.1131	22.3145	22.2443	0.512119	0.0231591	0.325861	20.688	22.655	1.96704	21	0.587078	21.8729	22.4599	-1.26114	1.49528	P17612	P17612	cAMP-dependent protein kinase catalytic subunit alpha	PRKACA
24.5734	23.9202	24.5	24.213	22.8691	25.6613	23.6753	23.5613	23.203	23.7392	24.0972	24.1474	23.5796	23.115	24.1189	24.2613	23.9962	23.3467	23.4984	22.3989	23.1571	499.632	23.792	23.7392	23.7427	0.699572	0.0294036	0.408169	22.3989	25.6613	3.26238	21	0.800751	23.3467	24.1474	0.52664	1.56397	P17655	P17655	Calpain-2 catalytic subunit	CAPN2
23.5103	23.4995	21.9636	21.7084	21.9259	22.5721	22.4362	22.4304	22.2338	21.4711	22.1047	22.3239	21.786	21.1594	21.7424	20.3068	20.9267	19.6729	22.9246	22.1064	21.0713	459.876	21.8989	21.9636	21.9909	0.936522	0.0427657	0.472641	19.6729	23.5103	3.83736	21	0.959381	21.4711	22.4304	-0.466855	0.662305	P17693	P17693	HLA class I histocompatibility antigen, alpha chain G	HLA-G
21.6291	21.7879	21.0298	21.1717	22.2361	20.8457	21.6119	21.6775	21.8069	21.365	21.4599	21.4348	22.0581	21.3232	21.357	21.0733	21.8837	21.7466	21.8108	22.4734	22.2281	454.011	21.6195	21.6291	21.6132	0.423549	0.019591	0.264111	20.8458	22.4734	1.62763	21	0.453815	21.357	21.8108	0.155124	-0.390409	P17812	P17812	CTP synthase 1	CTPS1
24.8181	25.0355	24.8489	24.838	25.1071	24.3045	24.786	24.4479	24.4752	24.8299	24.722	24.9083	25.1192	24.885	24.8656	24.7028	25.0646	25.0756	24.4427	24.7177	24.6778	520.673	24.7939	24.8299	24.8317	0.23078	0.00930791	0.127102	24.3045	25.1192	0.814695	21	0.205479	24.7028	24.9083	-0.508779	-0.324847	P17858	P17858	ATP-dependent 6-phosphofructokinase, liver type	PFKL
23.963	24.2036	24.2561	23.697	24.2434	24.2821	23.983	23.9278	23.7038	23.8736	24.0771	24.0919	24.3953	23.8351	24.0985	24.2018	24.0288	24.0845	23.7143	24.0304	23.8744	504.566	24.0269	24.0304	24.0302	0.198449	0.00825942	0.15683	23.697	24.3953	0.698324	21	0.327435	23.8744	24.2018	-0.10709	-0.701625	P17980	P17980	26S protease regulatory subunit 6A	PSMC3
26.2474	26.2528	26.1371	26.2278	26.3916	26.035	26.2609	26.5433	26.2716	26.4217	26.2981	26.3511	26.1234	26.2455	26.1508	26.4884	26.4	26.4674	26.3671	26.2674	26.2585	552.207	26.2956	26.2674	26.288	0.128679	0.00489357	0.099762	26.035	26.5433	0.508312	21	0.146099	26.2455	26.3916	0.0376131	-0.278158	P17987	P17987	T-complex protein 1 subunit alpha	TCP1
23.8525	24.1212	24.0331	23.8911	24.2213	23.6892	24.1731	24.1911	23.7807	24.0499	24.2206	24.2141	24.2487	24.2247	24.0215	24.1469	24.1529	24.2627	24.1816	24.2099	24.2148	506.102	24.1001	24.1731	24.1805	0.165247	0.00685671	0.0516148	23.6892	24.2627	0.573469	21	0.181688	24.0331	24.2148	-1.3206	0.759994	P18031	P18031	Tyrosine-protein phosphatase non-receptor type 1	PTPN1
25.9988	26.734	26.0553	26.3022	27.2993	19.1482	26.4348	26.1592	26.0006	26.6972	26.2509	26.3427	26.5996	26.724	26.2949	26.3246	26.436	26.6856	26.4554	26.7849	26.4828	548.211	26.1053	26.4348	26.4283	1.62342	0.0621874	0.250895	19.1482	27.2993	8.15111	21	0.434792	26.2509	26.6857	-4.30764	19.3008	P18054	P18054	Arachidonate 12-lipoxygenase, 12S-type	ALOX12
22.2976	21.4943	22.5535	22.2459	20.4465	23.7826	22.16	21.4679	20.6625	20.8516	20.4684	20.5341	20.0705	19.2822	20.6941	20.9389	21.3895	20.9951	19.6384	20.0395	20.1252	442.138	21.0542	20.8516	20.8711	1.08827	0.0516892	0.642731	19.2822	23.7826	4.50034	21	1.04781	20.4465	21.4943	0.727086	0.508998	P18077	P18077	60S ribosomal protein L35a	RPL35A
22.9863	22.117	23.0886	22.3712	22.8139	23.9125	22.2441	21.8511	24.2395	21.7591	22.1056	22.5322	22.3784	21.7051	22.3518	22.4137	22.0621	22.4901	21.4036	21.5942	22.1132	470.533	22.4064	22.3518	22.2645	0.704057	0.0314222	0.289711	21.4036	24.2395	2.83592	21	0.470148	22.0621	22.5322	1.22036	1.65702	P18084	P18084	Integrin beta-5	ITGB5
24.6206	24.0923	24.3014	24.3302	23.8274	23.1876	23.8395	24.7888	24.2965	24.5858	24.6403	24.4451	24.0212	24.9743	24.3561	24.9067	23.9791	24.3318	25.0048	24.4476	24.4571	511.434	24.354	24.3561	24.3933	0.433987	0.0178199	0.264557	23.1876	25.0048	1.81723	21	0.528316	24.0923	24.6206	-0.780334	1.26333	P18085	P18085	ADP-ribosylation factor 4	ARF4
24.7972	24.027	24.7513	24.6845	23.2782	25.3104	24.1914	24.9642	24.2547	23.5801	23.5708	23.8727	23.6773	22.3665	24.2794	24.0586	24.1999	23.7222	22.3396	22.7985	23.1451	501.87	23.8986	24.027	24.0057	0.80627	0.0337372	0.456186	22.3397	25.3104	2.97074	21	0.708574	23.5708	24.2794	-0.363888	-0.271556	P18124	P18124	60S ribosomal protein L7	RPL7
31.2097	31.8769	31.0939	31.2691	31.8433	27.3425	31.7828	31.6733	30.7638	31.7612	31.5395	31.6176	31.7942	31.8082	31.3938	31.5348	31.781	31.7192	31.6817	31.7867	31.7105	658.984	31.3802	31.6817	31.6951	0.968557	0.0308652	0.126471	27.3425	31.8769	4.53442	21	0.388954	31.3938	31.7828	-3.97277	16.9265	P18206	P18206	Vinculin	VCL
21.4037	21.5741	21.5975	21.7225	21.8501	20.2706	21.6459	21.5865	20.9741	21.7013	22.2146	22.231	22.0384	21.8292	21.7162	21.3612	21.359	21.852	22.2928	21.2041	22.1009	454.526	21.6441	21.7013	21.7135	0.466264	0.0215423	0.297564	20.2706	22.2928	2.02224	21	0.448284	21.4037	21.852	-1.19646	2.61984	P18433	P18433	Receptor-type tyrosine-protein phosphatase alpha	PTPRA
23.6518	22.696	23.1583	23.5336	21.9973	24.1247	22.799	22.9933	22.1073	22.2822	21.7891	22.2459	22.2836	20.67	23.2939	22.781	23.0535	22.9427	19.1472	21.775	22.1102	471.436	22.4493	22.696	22.6612	1.08018	0.0481163	0.585737	19.1472	24.1247	4.9775	21	0.946129	22.1073	23.0534	-1.45363	3.52712	P18621	P18621	60S ribosomal protein L17	RPL17
26.4727	26.1554	26.5728	26.3504	26.1899	27.3783	26.0926	26.1593	26.4754	26.3101	26.2635	26.4075	26.2242	26.1242	26.2454	26.3805	26.6186	26.387	25.6361	25.9985	26.0848	552.527	26.3108	26.2635	26.2781	0.3271	0.0124322	0.139315	25.6361	27.3783	1.74221	21	0.252123	26.1554	26.4075	1.41795	5.5662	P18669;P15259;Q8N0Y7	P18669	Phosphoglycerate mutase 1	PGAM1
22.0043	22.0496	21.9167	21.9202	23.0004	22.0131	23.0481	22.2581	21.8264	22.3554	22.2509	21.7734	22.1887	22.0776	22.0077	22.0569	22.0847	21.9108	22.2246	22.3768	22.2178	465.562	22.1696	22.0776	22.0783	0.327735	0.0147831	0.157373	21.7734	23.0481	1.2747	21	0.246542	22.0043	22.2509	1.72561	3.09775	P18859	P18859	ATP synthase-coupling factor 6, mitochondrial	ATP5J
26.0608	24.9701	26.5484	26.3899	24.2343	27.6736	25.2091	24.985	25.5213	25.2031	24.8152	25.3172	24.573	23.6784	26.0175	25.3019	25.2721	24.7862	23.2842	23.8181	24.2869	527.946	25.1403	25.2031	25.1031	1.03181	0.0410421	0.630146	23.2842	27.6736	4.38939	21	0.948334	24.573	25.5213	0.455676	0.645672	P19338	P19338	Nucleolin	NCL
26.9611	27.4587	26.9768	27.2739	27.8224	26.063	27.194	26.9072	26.7366	27.3369	27.1438	27.1111	27.2682	27.5319	27.0644	27.2856	27.2662	27.2761	27.4582	27.3037	27.3107	570.751	27.1786	27.2682	27.2402	0.347885	0.0128	0.157129	26.063	27.8224	1.75943	21	0.246336	27.0644	27.3107	-1.50627	4.78186	P19367;Q2TB90	P19367	Hexokinase-1	HK1
21.8801	22.1011	22.0446	21.7685	22.406	22.4526	22.4516	21.5151	20.8891	21.8231	22.0019	21.615	22.1249	21.7092	21.7876	21.7659	21.861	21.533	21.7978	21.8409	21.7282	459.097	21.8618	21.8231	21.8482	0.352045	0.0161032	0.178818	20.8891	22.4526	1.56346	21	0.316427	21.7282	22.0446	-0.516005	2.0584	P19404	P19404	NADH dehydrogenase [ubiquinone] flavoprotein 2, mitochondrial	NDUFV2
21.2382	20.6636	20.7273	20.8645	20.3913	21.4324	20.7956	21.0472	21.6215	21.3482	20.925	21.5614	21.1302	20.2694	21.024	20.8099	20.8102	20.1918	20.5883	20.9042	20.8217	439.166	20.9127	20.8645	20.8827	0.388539	0.0185791	0.200916	20.1918	21.6215	1.4297	21	0.402935	20.7273	21.1302	0.0545139	-0.29564	P19474	P19474	E3 ubiquitin-protein ligase TRIM21	TRIM21
20.673	19.9708	20.6995	20.037	20.2951	21.2366	19.5863	20.5772	20.3263	20.1387	20.194	19.9647	20.008	19.8047	20.6937	20.207	20.0156	19.8173	20.1942	19.9327	20.0342	424.407	20.2098	20.1387	20.1205	0.383674	0.0189845	0.174055	19.5863	21.2365	1.65027	21	0.355453	19.9708	20.3263	0.996537	1.19022	P19623	P19623	Spermidine synthase	SRM
20.9124	20.4517	21.1885	20.5621	20.9887	21.5586	21.2763	20.7938	20.6825	20.3739	21.0841	20.8861	20.163	20.579	20.7339	20.6345	20.6967	21.7589	20.2738	20.5145	20.4052	436.518	20.7866	20.6967	20.7042	0.4117	0.019806	0.244965	20.163	21.7589	1.59586	21	0.474197	20.5145	20.9887	0.802017	0.337726	P19827;CON__Q0VCM5	P19827	Inter-alpha-trypsin inhibitor heavy chain H1	ITIH1
25.9686	25.931	25.9842	25.6532	26.3349	25.7682	25.7691	25.4426	25.6652	25.9995	26.4732	26.2528	26.4148	25.7339	25.6821	26.0221	26.0691	26.0593	25.1788	25.9529	25.9874	544.343	25.9211	25.9686	25.9471	0.312633	0.0120609	0.200468	25.1788	26.4732	1.29436	21	0.325346	25.7339	26.0593	-0.32146	0.491599	P19971	P19971	Thymidine phosphorylase	TYMP
21.6532	20.56	20.6238	20.4975	19.8655	22.6812	21.5858	20.3452	21.4155	20.7453	22.2178	21.9375	21.4581	18.8735	20.5417	21.7287	22.3758	21.8464	19.9518	20.2008	19.6824	440.787	20.9899	20.7453	20.9541	1.00132	0.0477049	0.840563	18.8735	22.6812	3.80771	21	1.38354	20.3452	21.7287	-0.189875	-0.64326	P20039	P20039	HLA class II histocompatibility antigen, DRB1-11 beta chain	HLA-DRB1
23.2422	22.8336	23.1142	23.1526	22.8488	23.8984	23.0712	23.6169	23.614	23.0578	23.1652	23.0113	22.8383	22.8448	22.8232	22.9754	23.021	22.9385	22.9089	22.994	22.7788	484.749	23.0833	23.0113	22.9916	0.295299	0.0127928	0.153856	22.7788	23.8984	1.11952	21	0.303835	22.8488	23.1526	1.57608	2.09648	P20042	P20042	Eukaryotic translation initiation factor 2 subunit 2	EIF2S2
25.0752	24.8943	24.9971	25.0797	24.7591	24.7085	24.7139	24.9749	24.8217	25.1525	24.9831	24.9013	24.7701	25.0375	24.889	25.1195	24.7669	24.972	25.0288	24.8388	24.9753	523.459	24.9266	24.972	24.9406	0.134924	0.00541284	0.103144	24.7085	25.1525	0.444002	21	0.207127	24.8217	25.0288	-0.128337	-1.08996	P20073	P20073	Annexin A7	ANXA7
22.2603	21.4663	22.8427	22.4431	22.4287	23.5964	22.4418	22.2816	24.7423	20.6844	21.8813	22.1994	22.2542	21.8572	21.8507	22.0028	22.5457	22.0201	20.6969	21.5556	20.3255	464.377	22.1132	22.1994	22.1605	0.959336	0.043383	0.342209	20.3255	24.7423	4.41674	21	0.591167	21.8507	22.4418	0.62931	2.20555	P20292	P20292	Arachidonate 5-lipoxygenase-activating protein	ALOX5AP
21.9755	21.5271	21.5352	21.6457	21.1395	20.7381	21.5262	23.665	21.5421	22.575	22.4552	21.9892	21.5634	22.466	21.682	21.4593	21.3802	21.5422	22.1475	24.0014	21.5999	460.156	21.9122	21.5999	21.6132	0.776639	0.0354433	0.219664	20.7381	24.0014	3.26326	21	0.620392	21.5271	22.1475	1.46789	2.31729	P20338	P20338	Ras-related protein Rab-4A	RAB4A
21.7398	22.0964	21.906	21.969	22.5513	21.3046	21.9078	21.6487	21.4777	22.4007	22.1235	22.4429	22.7131	22.1583	22.2394	22.2961	22.3655	22.049	22.3271	22.3218	22.5638	464.603	22.1239	22.1584	22.1661	0.365473	0.0165194	0.242346	21.3046	22.7131	1.40844	21	0.457758	21.9078	22.3655	-0.622913	-0.033314	P20339	P20339	Ras-related protein Rab-5A	RAB5A
23.258	23.6634	23.4338	23.4909	24.0086	22.2572	23.5882	23.5347	23.2444	23.8774	23.5976	23.706	23.5965	24.0498	23.5814	23.488	23.541	23.7447	24.0096	23.7283	23.6802	495.08	23.5752	23.5965	23.6046	0.371955	0.0157774	0.10948	22.2572	24.0498	1.7926	21	0.237331	23.4909	23.7283	-2.20296	7.68403	P20340;Q14964	P20340	Ras-related protein Rab-6A	RAB6A
20.4456	19.751	20.0074	20.3055	20.5225	24.3855	19.4249	20.4238	20.5149	20.5427	20.3709	20.4146	20.1851	20.5076	20.5031	19.1283	20.4084	21.1471	20.525	20.0205	20.2157	429.75	20.4643	20.4146	20.4135	0.995548	0.048648	0.110348	19.1283	24.3855	5.25722	21	0.329821	20.1851	20.5149	3.16546	13.0865	P20592	P20592	Interferon-induced GTP-binding protein Mx2	MX2
24.6855	24.5279	24.394	24.3655	24.6166	25.4047	24.5299	24.6735	24.7475	24.5233	24.5196	24.5777	24.3368	23.9849	24.08	24.3162	24.4697	24.6548	24.4198	24.3615	24.6618	514.851	24.5167	24.5232	24.5077	0.280072	0.0114237	0.13858	23.9849	25.4047	1.4198	21	0.289324	24.3655	24.6549	1.18353	4.69635	P20618	P20618	Proteasome subunit beta type-1	PSMB1
23.8696	23.8954	23.5308	23.7196	23.9836	23.2315	23.8345	23.6364	23.9418	24.0693	23.9895	23.5829	23.9421	24.0755	23.7389	23.8873	24.031	23.525	23.8951	23.9398	23.6148	499.935	23.8064	23.8873	23.8559	0.218162	0.00916398	0.14378	23.2315	24.0755	0.844046	21	0.305639	23.6364	23.9421	-0.995593	0.722444	P20645	P20645	Cation-dependent mannose-6-phosphate receptor	M6PR
23.1938	23.9196	24.0231	23.2604	23.9722	24.7955	24.1241	23.1067	21.8508	23.3848	23.466	23.1841	24.3745	23.6212	24.0084	23.5795	23.8002	24.0131	23.5587	23.6756	23.5751	496.487	23.6423	23.6212	23.6865	0.587058	0.0248309	0.360798	21.8508	24.7955	2.94463	21	0.623562	23.3848	24.0084	-1.06903	3.7013	P20674	P20674	Cytochrome c oxidase subunit 5A, mitochondrial	COX5A
27.0429	26.1725	27.214	26.9729	25.8912	28.4343	27.227	25.688	26.7751	25.9548	25.9078	26.4549	26.0968	24.8935	26.4373	26.4549	26.819	26.1081	24.6985	25.3048	25.1301	551.678	26.2704	26.1725	26.2186	0.883435	0.0336285	0.602594	24.6985	28.4343	3.73575	21	0.927773	25.8912	26.819	0.300389	0.564909	P20700	P20700	Lamin-B1	LMNB1
23.6931	21.9543	24.3182	23.5091	22.2137	25.9356	24.1534	21.9217	22.5045	22.3449	22.4187	22.3684	22.195	19.0008	22.7626	22.463	21.7743	19.9794	18.815	20.0803	21.222	465.628	22.1728	22.3449	22.3925	1.71979	0.077563	0.570599	18.815	25.9356	7.12059	21	0.988289	21.7743	22.7626	-0.144642	0.484952	P20701	P20701	Integrin alpha-L	ITGAL
24.1268	23.0136	24.5023	24.2202	22.7922	24.7545	23.1574	23.7089	24.5404	23.6934	23.7857	24.015	23.1125	23.1343	23.7341	23.3986	23.1434	22.6554	23.3313	22.3562	23.1498	494.326	23.5393	23.3986	23.4536	0.650826	0.0276485	0.384996	22.3562	24.7545	2.39828	21	0.880707	23.1343	24.015	0.221657	-0.675722	P20810	P20810	Calpastatin	CAST
22.7256	23.1772	22.6503	22.7664	23.3952	18.9079	23.1899	22.5548	21.6477	23.4207	22.958	22.8944	23.4423	23.2651	22.8618	23.1502	23.5862	23.4831	23.0684	23.2894	23.7439	480.179	22.8656	23.1502	23.1433	1.01453	0.0443692	0.288376	18.9079	23.7439	4.836	21	0.628811	22.7664	23.3952	-3.2712	12.3639	P20936	P20936	Ras GTPase-activating protein 1	RASA1
23.4305	23.812	22.6782	23.1403	23.2225	21.4206	24.0741	24.3925	23.461	23.7482	23.3613	23.4902	23.55	23.7757	23.1194	24.4191	24.2465	24.2623	24.2305	24.2919	24.0483	496.175	23.6274	23.7482	23.7495	0.701549	0.0296922	0.482277	21.4206	24.4191	2.99847	21	0.869127	23.3613	24.2304	-1.57225	3.77692	P21266	P21266	Glutathione S-transferase Mu 3	GSTM3
24.3312	24.0452	24.2402	23.8255	24.1605	23.641	24.2846	24.6949	24.1721	23.8682	23.9971	24.0072	23.9402	23.581	23.9235	23.8665	24.0292	23.8666	23.7828	23.9286	23.6782	503.864	23.9935	23.9402	23.9467	0.259036	0.0107961	0.114685	23.581	24.6949	1.11397	21	0.294079	23.8665	24.1605	0.850201	1.37585	P21281;P15313	P21281	V-type proton ATPase subunit B, brain isoform	ATP6V1B2
22.5606	22.6737	22.2067	22.1627	22.8181	21.6382	22.4126	22.7827	22.6615	22.0958	22.5543	22.2173	22.592	22.3154	22.2735	22.5942	22.294	22.8938	22.247	22.5359	22.3136	470.844	22.4211	22.4126	22.4384	0.292159	0.0130305	0.181644	21.6382	22.8938	1.2556	21	0.347263	22.247	22.5943	-0.666637	1.11796	P21283	P21283	V-type proton ATPase subunit C 1	ATP6V1C1
26.5718	26.1378	26.271	26.5908	25.6658	24.2413	25.9066	26.5104	25.7203	27.1728	26.3278	26.6206	26.1162	27.0708	26.768	25.9419	25.4865	26.0984	26.0692	26.7116	26.7776	550.777	26.2275	26.271	26.3112	0.642055	0.0244802	0.349579	24.2413	27.1728	2.93158	21	0.678665	25.9419	26.6206	-1.36953	3.50552	P21291	P21291	Cysteine and glycine-rich protein 1	CSRP1
33.209	33.7214	32.8373	33.1383	33.383	31.2431	33.618	33.6878	32.611	33.7353	33.3358	33.6257	33.5449	33.794	33.4034	33.4507	33.6321	33.5782	33.5665	33.5938	33.5819	700.291	33.3472	33.5665	33.5515	0.565769	0.016966	0.154915	31.2431	33.794	2.55087	21	0.289932	33.3358	33.6257	-2.8972	9.73478	P21333	P21333	Filamin-A	FLNA
22.8009	23.1254	22.8493	22.8379	23.2751	21.5213	23.1149	23.5679	22.4042	23.0655	23.6714	23.0456	23.555	23.4383	23.0345	23.1395	23.004	23.2398	23.0061	23.1662	23.1892	484.052	23.0501	23.1149	23.1073	0.452962	0.0196512	0.124887	21.5213	23.6714	2.15009	21	0.235802	23.004	23.2398	-1.95391	6.04898	P21399	P21399	Cytoplasmic aconitate hydratase	ACO1
25.1487	25.7883	25.4406	25.1111	26.3629	25.9115	25.8447	25.3656	25.0784	25.3612	25.4211	25.3098	25.8393	25.4004	25.1147	25.4655	25.8906	25.8497	25.4986	25.8686	25.7784	536.849	25.5643	25.4655	25.5385	0.341146	0.0133446	0.322781	25.0784	26.3629	1.28449	21	0.483488	25.3612	25.8447	0.400574	-0.307735	P21796	P21796	Voltage-dependent anion-selective channel protein 1	VDAC1
23.2468	23.5248	23.7984	23.3754	24.1915	24.8113	23.9812	23.4438	22.8766	23.3122	23.5234	22.9225	23.7659	23.1846	23.6713	23.0944	23.6891	23.7965	23.1127	23.6725	23.6595	494.654	23.555	23.5248	23.5031	0.446596	0.0189597	0.271694	22.8766	24.8113	1.93468	21	0.519058	23.2468	23.7659	0.938009	1.89993	P21912	P21912	Succinate dehydrogenase [ubiquinone] iron-sulfur subunit, mitochondrial	SDHB
26.748	27.1874	26.6799	27.2055	27.524	17.7851	27.137	27.0642	26.2964	27.4606	27.3237	27.4925	27.5327	27.4547	27.0319	26.7769	27.0635	27.1134	27.6209	27.3486	27.3784	561.225	26.725	27.1874	27.2074	2.07522	0.0776508	0.267292	17.7851	27.6209	9.8358	21	0.422823	27.0319	27.4547	-4.3929	19.7657	P21926	P21926	CD9 antigen	CD9
23.8439	24.1425	23.8846	23.4352	23.7983	22.6154	24.1798	22.7713	20.8737	23.4344	23.8575	23.3861	24.8086	23.8837	23.8037	24.148	24.3463	24.1029	23.7634	22.4744	24.2321	495.786	23.6088	23.8439	23.8646	0.850021	0.0360044	0.335869	20.8737	24.8086	3.93497	21	0.708096	23.4344	24.1425	-1.83909	4.50867	P21964	P21964	Catechol O-methyltransferase	COMT
22.0987	22.373	22.1482	22.1574	22.2039	22.0408	22.4847	22.6776	22.5264	22.3895	22.2847	22.5888	22.1696	22.4323	22.2122	22.5218	22.0859	21.767	22.6953	22.2698	22.2331	468.361	22.3029	22.2698	22.296	0.231084	0.0103612	0.162476	21.767	22.6953	0.92827	21	0.327261	22.1574	22.4847	-0.155149	0.0208078	P22059	P22059	Oxysterol-binding protein 1	OSBP
24.7369	24.3529	24.4836	24.464	24.1131	24.5182	24.1837	23.8663	24.5234	24.573	24.5265	24.5319	24.4687	24.5647	24.6679	24.72	24.185	24.7905	24.6648	24.6685	24.4205	514.024	24.4773	24.5234	24.5255	0.229682	0.00938344	0.141386	23.8663	24.7905	0.924221	21	0.24428	24.4205	24.6648	-1.11275	1.19245	P22061	P22061	Protein-L-isoaspartate(D-aspartate) O-methyltransferase	PCMT1
22.2271	22.3583	22.0794	21.7569	22.0459	22.5622	22.0467	21.4738	21.2406	21.9982	21.8013	21.4225	22.0054	21.8097	22.3995	21.9218	22.2005	22.2879	20.9547	22.3105	22.0312	460.934	21.9492	22.0312	22.0371	0.403315	0.0183749	0.229952	20.9547	22.5622	1.6075	21	0.425861	21.8013	22.2271	-0.916721	0.605829	P22102	P22102	Trifunctional purine biosynthetic protein adenosine-3;Phosphoribosylamine--glycine ligase;Phosphoribosylformylglycinamidine cyclo-ligase;Phosphoribosylglycinamide formyltransferase	GART
24.1404	24.1232	23.9929	23.9616	24.1034	23.4566	24.1173	24.7215	24.1273	24.1635	24.2375	24.4009	24.2379	24.1593	23.9305	24.3631	24.07	24.1508	24.2572	24.1221	24.0571	506.894	24.1378	24.1273	24.1299	0.23113	0.00957542	0.0702553	23.4566	24.7215	1.26482	21	0.167566	24.07	24.2375	-0.457562	4.59561	P22234	P22234	Multifunctional protein ADE2;Phosphoribosylaminoimidazole-succinocarboxamide synthase;Phosphoribosylaminoimidazole carboxylase	PAICS
22.5087	22.245	22.126	22.0949	22.5201	23.3402	22.8877	22.9589	22.677	22.134	22.0928	22.3225	22.1938	22.3798	22.4433	22.2462	22.2757	22.0933	22.3182	22.6494	22.3344	470.842	22.4211	22.3225	22.3331	0.327273	0.0145967	0.188553	22.0928	23.3401	1.2473	21	0.326313	22.1938	22.5201	1.38884	1.825	P22307	P22307	Non-specific lipid-transfer protein	SCP2
26.5402	26.4539	26.5424	26.5475	26.3653	27.1688	26.6429	26.4814	26.6826	26.5928	26.5252	26.4299	26.3752	26.2013	26.4774	26.4444	26.4963	26.4397	26.3408	26.4556	26.3991	556.603	26.5049	26.4774	26.4768	0.185815	0.00701059	0.0649586	26.2013	27.1688	0.967497	21	0.112425	26.4299	26.5424	2.25737	8.15204	P22314	P22314	Ubiquitin-like modifier-activating enzyme 1	UBA1
26.3184	26.4268	25.9093	26.0403	26.7388	25.8428	26.2521	26.3495	26.1655	26.3496	26.1809	26.3918	26.3145	25.9266	25.8385	26.3212	26.4574	26.4495	26.2843	26.4096	26.4983	551.466	26.2603	26.3184	26.3062	0.23503	0.00895001	0.131104	25.8385	26.7388	0.900311	21	0.244091	26.1655	26.4096	-0.385125	-0.138655	P22392	P22392	Nucleoside diphosphate kinase B	NME2
27.6625	26.3979	27.9435	27.5224	25.2149	29.1154	26.5067	25.9623	26.7256	26.4004	26.118	26.7274	25.5678	25.2414	27.0096	26.7655	26.6252	25.9506	24.628	24.5158	25.1955	553.796	26.3713	26.4004	26.3195	1.12751	0.0427554	0.609196	24.5158	29.1154	4.59957	21	1.19768	25.5678	26.7655	0.450385	0.439468	P22626	P22626	Heterogeneous nuclear ribonucleoproteins A2/B1	HNRNPA2B1
25.3902	25.6927	24.9918	25.1873	25.2661	24.5171	25.3194	25.2957	24.9841	25.45	25.1378	25.3859	25.4816	25.4302	25.0819	25.1988	25.4568	25.3791	25.5056	25.3848	25.3921	530.929	25.2823	25.3791	25.3554	0.248033	0.00981051	0.102463	24.5171	25.6927	1.17556	21	0.242939	25.1873	25.4302	-1.46497	3.54549	P22694	P22694	cAMP-dependent protein kinase catalytic subunit beta	PRKACB
24.6273	24.672	24.6273	24.5762	25.2433	25.0927	25.0795	24.4545	24.0267	24.6051	24.6017	24.53	24.7373	24.4778	24.284	24.5396	24.9789	24.7892	24.4174	24.9615	24.7359	518.058	24.6694	24.6273	24.6402	0.286925	0.0116308	0.149502	24.0266	25.2433	1.21664	21	0.259258	24.53	24.7893	0.0664649	0.343968	P22695	P22695	Cytochrome b-c1 complex subunit 2, mitochondrial	UQCRC2
26.0844	26.7218	26.037	26.3515	26.9657	20.7661	26.2687	25.7845	25.7332	26.7927	26.313	26.6272	26.7321	26.6777	26.361	26.031	26.4584	26.5314	26.5168	26.9849	26.8556	549.595	26.1712	26.4584	26.4633	1.2896	0.0492756	0.273645	20.7661	26.9849	6.21878	21	0.637377	26.0844	26.7218	-4.01345	17.3737	P23229	P23229	Integrin alpha-6;Integrin alpha-6 heavy chain;Integrin alpha-6 light chain;Processed integrin alpha-6	ITGA6
25.0023	23.5552	24.999	24.8609	22.8948	27.1735	23.6554	23.6573	24.2564	23.6226	23.6962	24.0304	22.7901	22.4237	24.2642	23.8025	24.0723	23.4269	21.6657	22.4672	22.7723	499.089	23.7661	23.6573	23.6447	1.16875	0.0491771	0.606894	21.6657	27.1735	5.50776	21	1.36161	22.8948	24.2564	0.983734	2.61039	P23246	P23246	Splicing factor, proline- and glutamine-rich	SFPQ
21.1842	21.1513	21.2293	21.3109	21.2106	21.041	21.1401	21.8183	20.8419	21.2588	21.4832	21.7483	21.3902	21.1456	20.9572	21.2835	20.9567	21.2112	21.0328	21.3235	21.1189	445.838	21.2304	21.2106	21.1899	0.238156	0.0112177	0.100294	20.8419	21.8184	0.976437	21	0.191965	21.1189	21.3109	1.00913	1.3921	Q9NRH3;P23258	Q9NRH3;P23258	Tubulin gamma-2 chain;Tubulin gamma-1 chain	TUBG2;TUBG1
27.1584	26.8368	27.0344	26.9556	26.5776	27.1015	26.8093	27.4963	27.1865	27.3181	27.4442	27.277	26.6974	27.0295	26.7706	27.2724	26.6546	27.0215	27.369	26.9074	27.0116	567.93	27.0443	27.0295	27.0417	0.262595	0.00970982	0.220182	26.5776	27.4963	0.918741	21	0.435623	26.8368	27.2724	-0.0247355	-0.863532	P23284;P45877	P23284	Peptidyl-prolyl cis-trans isomerase B	PPIB
24.9561	25.3157	24.7127	24.7471	25.8705	25.0531	25.3462	24.8119	24.8061	25.3033	25.0675	24.7377	25.2926	25.1614	24.7009	25.1117	25.3838	25.6381	25.0206	25.4243	25.3291	527.791	25.1329	25.1117	25.1129	0.320383	0.0127476	0.234495	24.7009	25.8705	1.16955	21	0.5172	24.8119	25.3291	0.426234	-0.212273	P23368;REV__Q8WU10;Q16798	P23368	NAD-dependent malic enzyme, mitochondrial	ME2
25.3437	23.76	25.2759	24.3294	23.3898	25.6523	23.8142	24.1368	25.2692	24.0759	25.2049	24.4307	23.6979	24.0492	24.0975	24.5363	23.6712	24.192	23.5048	24.032	23.6738	510.138	24.2923	24.0975	24.1218	0.674678	0.0277734	0.399529	23.3898	25.6523	2.26246	21	0.776356	23.76	24.5364	0.740639	-0.639867	P23381	P23381	Tryptophan--tRNA ligase, cytoplasmic;T1-TrpRS;T2-TrpRS	WARS
25.66	24.4519	25.7857	25.4721	23.7802	26.6046	24.8368	25.6255	25.0565	24.3846	24.6025	24.9242	24.1404	23.6758	25.1275	25.0125	24.7057	24.3903	23.5157	23.6489	23.7119	519.113	24.7197	24.7057	24.6797	0.824836	0.0333676	0.565271	23.5157	26.6046	3.08887	21	0.98707	24.1404	25.1275	0.374035	-0.255442	P23396	P23396	40S ribosomal protein S3	RPS3
21.0805	21.0233	20.6581	20.7097	20.9896	18.7189	21.1316	21.4897	20.8877	21.354	21.3109	21.151	21.1826	21.5485	21.3169	21.2255	20.9768	21.0777	21.9507	21.229	21.0125	442.025	21.0488	21.1316	21.1323	0.605176	0.028751	0.154833	18.7189	21.9507	3.2318	21	0.321304	20.9896	21.3109	-2.92402	11.7448	P23467	P23467	Receptor-type tyrosine-protein phosphatase beta	PTPRB
24.2598	23.9639	24.0614	24.0211	23.975	24.1225	24.1221	24.6212	24.8626	23.988	24.2042	24.1191	23.977	23.9229	23.8149	23.9333	23.7577	23.7949	24.2855	23.954	23.7999	505.561	24.0743	23.988	23.9987	0.268618	0.0111579	0.134127	23.7577	24.8626	1.10493	21	0.189219	23.9333	24.1225	1.61904	3.06682	P23526	P23526	Adenosylhomocysteinase	AHCY
30.1523	30.0237	30.1119	30.197	29.1424	29.9721	29.7483	29.7903	29.5623	30.2714	29.8994	30.3701	30.2315	30.4	30.5881	30.2494	30.1298	30.2	29.8713	30.3291	30.0544	631.295	30.0617	30.1298	30.1279	0.320742	0.0106695	0.157637	29.1424	30.5881	1.44567	21	0.350061	29.8994	30.2494	-1.17874	2.2494	P23528	P23528	Cofilin-1	CFL1
21.9326	20.9684	22.0958	21.4887	19.8009	21.4651	20.2817	21.9004	21.6224	21.6108	21.5241	21.3219	20.7843	21.4671	21.2569	21.4367	20.817	21.1813	21.7843	20.7923	20.6533	446.186	21.247	21.4367	21.3745	0.570762	0.0268633	0.347538	19.8009	22.0958	2.29489	21	0.793827	20.817	21.6108	-0.860068	0.661349	P23588	P23588	Eukaryotic translation initiation factor 4B	EIF4B
21.6697	22.293	21.5715	21.6158	22.4817	21.4466	21.8464	21.1705	20.7108	21.8266	21.856	21.1405	22.1956	21.6753	21.8771	21.6708	22.0591	21.8765	21.0988	22.3125	22.0262	456.421	21.7343	21.8266	21.8121	0.443961	0.0204267	0.232464	20.7108	22.4817	1.77094	21	0.454748	21.5715	22.0262	-0.502707	0.107594	P23786	P23786	Carnitine O-palmitoyltransferase 2, mitochondrial	CPT2
22.3873	21.374	21.7654	22.1407	21.8471	22.2205	21.8224	22.4624	22.3882	22.2087	23.0355	22.1742	22.3348	21.9433	21.8126	22.6068	22.3401	22.201	21.9701	21.9047	21.8035	464.743	22.1306	22.1742	22.1287	0.36026	0.0162788	0.230917	21.374	23.0355	1.6615	21	0.493	21.8471	22.3401	0.37246	1.03673	P23919	P23919	Thymidylate kinase	DTYMK
25.01	24.7431	25.2059	24.8267	24.6447	24.3778	24.8071	25.4584	24.8537	25.1838	25.0626	25.0864	24.9948	25.2758	24.8968	25.1507	24.7798	24.724	25.0742	24.7897	24.6043	523.55	24.931	24.8968	24.9209	0.255565	0.0102509	0.172747	24.3778	25.4584	1.08063	21	0.30662	24.7798	25.0864	-0.0261786	-0.00675465	P24534	P24534	Elongation factor 1-beta	EEF1B2
24.7837	24.927	24.8415	24.8555	25.4048	25.1644	25.2654	24.6534	24.6125	24.8999	24.5747	24.6016	24.8397	24.7928	24.2607	24.7535	25.0316	24.8638	24.7766	24.9914	24.683	521.577	24.837	24.8397	24.827	0.251751	0.0101361	0.151648	24.2607	25.4048	1.14408	21	0.244028	24.683	24.927	0.22177	1.09204	P24539	P24539	ATP synthase F(0) complex subunit B1, mitochondrial	ATP5F1
26.3192	27.0896	25.9406	26.1561	27.1104	20.0781	26.2578	26.2305	25.4191	26.2387	26.2039	26.2874	26.4861	26.3211	25.8675	26.4281	26.4136	26.4618	26.8754	26.7748	26.6421	547.602	26.0763	26.3192	26.3286	1.42896	0.0547991	0.163136	20.0781	27.1104	7.03229	21	0.282202	26.2039	26.4861	-4.02772	17.513	P24557	P24557	Thromboxane-A synthase	TBXAS1
23.2442	22.638	23.6736	23.6816	22.0509	23.7156	22.8472	23.5129	23.2957	23.5299	23.1119	23.4837	22.7971	23.2891	23.2828	23.1782	22.8317	22.9734	22.8591	22.9915	22.685	485.673	23.1273	23.1782	23.1618	0.416375	0.0180036	0.331026	22.0509	23.7155	1.66466	21	0.636477	22.8472	23.4837	-0.643656	0.625704	P24666	P24666	Low molecular weight phosphotyrosine protein phosphatase	ACP1
22.5995	22.2552	23.1659	22.6616	23.4341	24.7351	23.3859	21.8297	22.839	22.0972	22.5014	22.0862	22.5223	21.7095	22.226	22.4711	23.5284	23.0745	21.6804	22.0069	22.0334	474.843	22.6116	22.5014	22.4822	0.743297	0.0328724	0.467995	21.6804	24.7351	3.05464	21	0.988289	22.0862	23.0745	1.18761	1.84983	P24752	P24752	Acetyl-CoA acetyltransferase, mitochondrial	ACAT1
22.1913	21.89	22.0947	22.3264	21.9188	22.8085	21.5596	22.0078	21.9714	21.7096	21.6586	21.8417	21.6301	21.7267	21.8475	21.8682	21.8108	21.5274	21.1989	21.3736	21.5266	458.488	21.8328	21.8417	21.8056	0.348389	0.0159572	0.183069	21.1989	22.8085	1.6096	21	0.341354	21.6301	21.9714	0.884143	2.08629	P25098	P25098	Beta-adrenergic receptor kinase 1	ADRBK1
23.5813	23.9054	23.4506	23.8356	24.0675	22.8196	23.8269	23.4942	22.9938	23.7765	23.6754	23.7169	24.0529	24.046	24.0179	24.0701	24.0279	24.4221	23.5207	24.4696	24.1962	499.967	23.808	23.8356	23.8656	0.409152	0.0171855	0.231943	22.8196	24.4695	1.64993	21	0.471617	23.5813	24.0529	-0.771168	0.845168	P25325	P25325	3-mercaptopyruvate sulfurtransferase	MPST
24.0997	23.2992	24.2661	23.9626	23.0202	24.8199	23.0879	24.1002	23.3055	23.5309	23.0326	23.6365	23.2772	23.2909	24.4783	23.8597	23.714	24.2495	22.5042	23.1321	23.1696	495.837	23.6113	23.5309	23.5698	0.580629	0.0245912	0.431725	22.5042	24.8199	2.31566	21	0.930107	23.1696	24.0997	0.28932	-0.46297	P25398	P25398	40S ribosomal protein S12	RPS12
21.7937	20.821	21.9337	21.6166	21.1727	22.5459	21.4154	21.7046	21.9186	21.3706	21.8974	21.6109	21.2409	21.3646	21.8997	21.6317	20.5575	21.1238	21.0577	20.8232	21.0666	450.567	21.4556	21.4154	21.4386	0.471899	0.0219942	0.348755	20.5575	22.5459	1.98841	21	0.669857	21.1238	21.7937	0.168887	0.0992746	P25685;Q9UDY4	P25685	DnaJ homolog subfamily B member 1	DNAJB1
22.1256	21.4865	21.5568	21.8016	20.9117	20.1113	21.8327	21.6665	21.5512	21.9087	20.958	20.9801	21.1133	21.9067	21.5501	21.4354	20.876	21.1954	22.0416	21.3998	21.5716	449.981	21.4276	21.5501	21.5002	0.481386	0.0224656	0.354752	20.1113	22.1256	2.01423	21	0.68829	21.1133	21.8016	-0.93575	1.27532	P25686;Q8NHS0	P25686	DnaJ homolog subfamily B member 2	DNAJB2
27.6812	28.0794	27.7661	27.9209	28.6303	28.3799	28.155	27.8339	27.3927	27.7834	27.8614	27.858	28.0183	27.7974	27.6902	27.9028	28.2186	28.2623	27.6722	28.1904	28.0711	587.166	27.9603	27.9028	27.9248	0.282502	0.0101037	0.176559	27.3927	28.6303	1.23762	21	0.371595	27.7834	28.155	0.423347	0.474036	P25705;REV__O00522	P25705	ATP synthase subunit alpha, mitochondrial	ATP5A1
23.2305	21.114	23.4288	23.0028	19.0512	23.1486	22.6244	21.2353	22.5711	21.9653	22.5747	23.1807	22.6091	21.0104	22.1212	22.7828	21.8683	20.4614	21.3722	20.9337	20.2189	460.505	21.9288	22.1212	22.0707	1.16933	0.0533238	0.885914	19.0512	23.4288	4.37759	21	1.66876	21.114	22.7828	-0.773684	0.0850338	P25774	P25774	Cathepsin S	CTSS
24.5914	24.5992	24.3419	24.479	24.6128	25.51	24.6091	24.7618	25.0066	24.6699	24.6031	24.5947	24.2326	24.314	24.1163	24.3114	24.462	24.4419	24.6285	24.2149	24.3047	515.406	24.5431	24.5914	24.5164	0.304354	0.0124008	0.149538	24.1162	25.51	1.39375	21	0.298765	24.314	24.6128	1.62039	4.2644	P25786	P25786	Proteasome subunit alpha type-1	PSMA1
23.391	23.5672	23.3777	23.056	23.5565	24.1969	23.2325	23.2795	23.6557	23.48	23.5788	23.3014	23.6315	22.9399	23.2877	23.334	23.7245	23.7438	23.4334	23.5115	23.8908	493.17	23.4843	23.48	23.4682	0.280467	0.0119427	0.175669	22.9399	24.1969	1.25696	21	0.329998	23.3015	23.6315	0.467444	1.13096	P25787	P25787	Proteasome subunit alpha type-2	PSMA2
24.2711	24.31	24.5197	24.2998	24.0764	25.1163	24.4583	24.6373	24.9718	24.3099	24.5189	24.4142	24.3104	24.0669	24.2062	24.2782	24.3962	24.0406	24.5581	24.1595	24.1983	512.118	24.3866	24.31	24.3158	0.273524	0.0112162	0.148315	24.0406	25.1162	1.07565	21	0.312731	24.2062	24.5189	1.30133	1.87005	P25788	P25788	Proteasome subunit alpha type-3	PSMA3
24.2006	24.2626	24.1226	23.9785	23.8477	25.1499	24.0186	24.4225	24.4513	23.9369	24.1716	24.277	24.1592	23.6875	24.1127	23.9552	24.0951	23.9211	24.0103	23.8834	24.0205	506.685	24.1278	24.0951	24.0767	0.298881	0.0123874	0.139889	23.6875	25.1498	1.46232	21	0.245422	23.9552	24.2006	2.0341	6.33215	P25789	P25789	Proteasome subunit alpha type-4	PSMA4
29.3026	29.0818	29.2129	29.3029	28.8785	29.9187	28.9603	28.8599	28.9083	29.2007	29.1268	29.1651	29.0494	29.0107	29.1608	29.0579	29.0451	29.1316	28.9076	29.1634	29.2568	611.702	29.1287	29.1268	29.1073	0.22495	0.00772263	0.0861282	28.8599	29.9187	1.05875	21	0.190016	29.0107	29.2007	2.14754	7.22071	P26038	P26038	Moesin	MSN
23.4553	22.9069	23.2998	23.4762	23.0708	24.1774	23.1997	23.6164	23.4979	23.3303	23.1883	23.1238	23.0004	23.0986	23.3217	23.132	22.9297	22.9261	22.9813	22.8879	22.8101	487.431	23.211	23.132	23.1484	0.316755	0.0136468	0.198288	22.8101	24.1774	1.36725	21	0.34906	22.9813	23.3303	1.44557	3.05596	P26196	P26196	Probable ATP-dependent RNA helicase DDX6	DDX6
24.1859	24.6576	23.6976	23.9296	24.5482	22.4647	24.517	23.3823	23.9456	24.0997	23.7095	24.0029	24.3066	24.3383	23.8523	24.0041	23.806	24.1476	24.5299	24.3959	23.8958	504.417	24.0199	24.0041	24.0819	0.484611	0.0201754	0.294641	22.4647	24.6576	2.1929	21	0.485971	23.8523	24.3383	-1.61345	4.38786	P26358	P26358	DNA (cytosine-5)-methyltransferase 1	DNMT1
22.7572	21.2008	23.1697	22.3044	20.1396	25.133	21.8544	20.3628	21.692	20.735	20.8572	21.35	21.2647	20.0425	21.9562	21.4634	21.6288	21.4928	19.4185	19.71	20.2494	448.783	21.3706	21.35	21.2364	1.29974	0.0608189	0.615013	19.4185	25.133	5.71453	21	1.4916	20.3628	21.8544	1.10425	2.31092	P26368	P26368	Splicing factor U2AF 65 kDa subunit	U2AF2
22.4528	22.7874	22.1646	22.3553	23.1009	22.6571	22.9891	22.3861	22.0999	22.8967	22.4381	22.5769	22.9346	22.854	22.7734	22.7132	23.1388	23.0023	22.3471	22.9366	22.7783	476.383	22.6849	22.7734	22.7266	0.30426	0.0134125	0.215651	22.0999	23.1388	1.0389	21	0.496544	22.4381	22.9346	-0.386253	-0.89199	P26440	P26440	Isovaleryl-CoA dehydrogenase, mitochondrial	IVD
27.2834	26.4182	27.7446	27.4539	25.9071	27.7219	26.5381	25.9001	26.8679	26.8602	26.6483	27.0981	26.3611	25.6526	26.7826	26.6323	26.1538	26.5542	26.3006	26.2933	25.972	559.144	26.6259	26.5542	26.5406	0.588055	0.0220858	0.313618	25.6526	27.7446	2.09208	21	0.574551	26.2933	26.8679	0.419664	-0.442854	P26447	P26447	Protein S100-A4	S100A4
25.5045	23.9286	25.4255	25.3821	22.7191	27.4748	24.2733	24.0547	25.803	24.5347	23.9967	24.6168	23.3507	23.1758	24.7199	24.1178	24.3553	23.8493	22.6652	22.4078	22.9498	509.306	24.2526	24.1178	24.1096	1.22029	0.0503159	0.76713	22.4078	27.4748	5.06704	21	1.36924	23.3507	24.7199	0.734881	0.999826	P26583	P26583	High mobility group protein B2	HMGB2
24.8825	24.132	25.099	24.7239	23.6597	26.116	23.9767	23.9135	24.2536	24.2128	24.1627	24.3342	23.6543	24.0132	24.6911	24.5074	24.3092	24.2817	23.6399	23.9697	23.9416	510.474	24.3083	24.2128	24.1869	0.572034	0.0235324	0.271191	23.6399	26.116	2.4761	21	0.53771	23.9697	24.5074	1.66908	3.97653	P26599;Q9UKA9	P26599	Polypyrimidine tract-binding protein 1	PTBP1
24.4491	24.5022	24.4933	24.4041	24.8055	24.3397	24.655	24.8786	24.5583	24.5562	24.5867	24.4315	24.4278	24.4705	24.2237	24.4784	24.5656	24.5011	24.5584	24.4449	24.4339	514.765	24.5126	24.4933	24.4895	0.143474	0.00585307	0.0650387	24.2237	24.8786	0.65494	21	0.124517	24.4339	24.5584	0.84211	1.90194	P26639	P26639	Threonine--tRNA ligase, cytoplasmic	TARS
22.8325	21.9234	22.597	22.6535	22.3493	22.7148	22.1829	23.1039	23.0236	22.3107	22.3523	22.5679	22.0027	22.33	22.3974	22.589	22.0602	22.1012	22.18	22.2056	22.2042	470.682	22.4134	22.3493	22.3733	0.325026	0.0145014	0.239708	21.9234	23.1039	1.18053	21	0.414114	22.1829	22.597	0.61113	-0.289404	P26640	P26640	Valine--tRNA ligase	VARS
26.234	25.9258	26.0686	26.0573	25.7035	25.774	25.8767	26.7964	26.0913	26.2053	26.2862	26.1703	25.8376	26.2275	26.0708	26.2511	26.0126	26.1053	26.1651	26.2151	26.0919	548.166	26.1032	26.0919	26.0904	0.227375	0.00871062	0.123257	25.7035	26.7964	1.09292	21	0.202574	26.0125	26.2151	1.00282	3.5488	P26641	P26641	Elongation factor 1-gamma	EEF1G
22.9411	22.6761	22.9434	22.9374	22.2309	22.78	22.2054	22.9112	22.7589	23.0992	22.6998	22.612	22.5378	23.0858	23.1231	23.1467	22.6301	23.1845	22.8846	23.0271	22.7538	479.169	22.8176	22.8846	22.8595	0.274558	0.0120327	0.201233	22.2054	23.1845	0.979101	21	0.351027	22.6761	23.0271	-0.807271	0.311842	P26885	P26885	Peptidyl-prolyl cis-trans isomerase FKBP2	FKBP2
28.5171	28.6773	28.196	28.1116	28.9653	25.6496	28.3312	29.0416	28.773	28.4186	28.7585	28.1955	28.4258	29.1311	28.2677	28.7322	28.3833	28.4874	29.2063	28.6633	28.5226	597.455	28.4502	28.5171	28.555	0.713392	0.0250751	0.241472	25.6495	29.2063	3.55673	21	0.42732	28.3312	28.7585	-3.17358	12.7416	P27105	P27105	Erythrocyte band 7 integral membrane protein	STOM
26.3794	26.4464	26.53	26.4432	26.1992	26.5475	26.4776	26.3129	25.9198	26.5599	26.2407	26.3593	26.2494	26.4017	26.2031	26.2797	26.2563	26.0156	26.5358	26.0501	26.3698	552.777	26.3227	26.3593	26.3501	0.179012	0.00680065	0.118353	25.9198	26.5599	0.64006	21	0.205746	26.2407	26.4464	-0.65593	-0.0886142	P27348	P27348	14-3-3 protein theta	YWHAQ
23.5487	23.7102	23.5079	23.4715	23.8208	23.3672	23.7552	23.7668	23.5473	23.342	23.8666	23.7555	23.7233	23.4794	23.5115	23.7323	23.931	23.7876	23.5212	23.2595	23.7589	496.164	23.6269	23.7102	23.6489	0.185911	0.00786863	0.161448	23.2595	23.931	0.671486	21	0.25103	23.5078	23.7589	-0.320348	-0.884934	P27708	P27708	CAD protein;Glutamine-dependent carbamoyl-phosphate synthase;Aspartate carbamoyltransferase;Dihydroorotase	CAD
28.5371	28.5431	28.4735	28.2932	28.5529	28.2543	28.7209	28.5154	28.3204	28.5538	28.6555	28.4363	28.6236	28.8818	28.2362	28.7252	28.5906	28.3899	28.8375	28.6389	28.4607	599.241	28.5353	28.5431	28.5366	0.177841	0.00623232	0.106806	28.2362	28.8818	0.645603	21	0.202625	28.4363	28.6389	0.0829817	-0.400896	P27797	P27797	Calreticulin	CALR
23.5506	22.2614	23.5988	23.6416	21.0922	25.0856	22.5579	22.4119	22.8718	23.5682	22.9514	23.4648	21.617	22.6139	23.2036	23.2219	22.2094	22.2684	22.3756	21.8908	22.218	478.675	22.794	22.6139	22.6991	0.87639	0.0384482	0.589705	21.0922	25.0856	3.99341	21	1.20338	22.2614	23.4648	0.523934	1.1714	P27816	P27816	Microtubule-associated protein 4	MAP4
27.3504	27.5118	27.26	26.9678	27.8352	26.5763	27.6726	27.2072	27.5091	27.4762	27.313	27.1498	27.4875	27.5012	26.9882	27.5172	27.4696	27.1909	27.5973	27.2084	27.1031	573.893	27.3282	27.3504	27.3618	0.282305	0.0103302	0.159498	26.5763	27.8352	1.25892	21	0.318138	27.1909	27.5091	-0.761508	1.22952	P27824	P27824	Calnexin	CANX
22.0793	22.0652	22.1291	22.2502	22.0765	22.5646	22.2236	21.645	21.4139	22.0427	22.2434	22.1027	21.9572	21.6742	21.8881	21.7822	21.936	21.9797	22.0492	21.7831	22.0307	461.917	21.996	22.0427	22.0308	0.247803	0.0112658	0.106634	21.414	22.5646	1.15065	21	0.214577	21.8881	22.1026	-0.226465	1.161	P27986	P27986	Phosphatidylinositol 3-kinase regulatory subunit alpha	PIK3R1
23.9414	23.8665	23.8877	23.4143	23.8682	25.1231	23.9192	23.8752	24.016	23.8664	23.893	23.748	23.7235	23.5391	23.2731	23.6664	23.9237	23.8595	23.6731	23.7389	23.9408	500.757	23.8456	23.8665	23.858	0.346598	0.0145351	0.0749016	23.2731	25.1231	1.84997	21	0.195677	23.7235	23.9192	2.36435	9.67997	P28062	P28062	Proteasome subunit beta type-8	PSMB8
23.5574	22.8945	23.3196	23.2122	22.683	24.5555	22.9961	23.3745	23.2719	23.2012	23.3411	23.5715	22.7183	22.3694	22.7584	23.0542	23.0778	22.9193	23.033	22.7897	22.6015	485.3	23.1095	23.0542	23.0457	0.457691	0.0198053	0.265461	22.3694	24.5555	2.18606	21	0.529911	22.7897	23.3196	1.43477	4.06466	P28065	P28065	Proteasome subunit beta type-9	PSMB9
25.0511	24.8618	25.0652	24.8364	24.5334	25.5867	25.0323	25.0611	25.1295	24.8597	24.9533	25.0286	24.7851	24.7418	24.9228	24.9265	24.8279	24.4041	24.7833	24.7418	24.5392	522.672	24.8891	24.8618	24.88	0.248541	0.00998593	0.120028	24.4041	25.5867	1.18254	21	0.248983	24.7833	25.0323	0.586784	2.34948	P28066	P28066	Proteasome subunit alpha type-5	PSMA5
23.904	23.8379	23.9723	23.589	23.8932	24.7143	23.8401	24.0608	24.286	24.0071	23.9561	23.93	23.8717	23.4701	23.6145	23.8773	23.8797	23.879	23.9251	23.682	24.0372	502.227	23.9156	23.8932	23.9093	0.254293	0.0106329	0.0628738	23.4701	24.7143	1.24419	21	0.132193	23.8401	23.9723	1.35027	4.38304	P28070	P28070	Proteasome subunit beta type-4	PSMB4
22.3675	22.3039	22.1958	22.4681	22.5789	21.1115	22.2252	22.9351	23.498	22.6062	22.076	22.4772	22.1283	22.293	22.1306	22.2223	22.054	22.5332	22.9807	22.8418	22.4042	470.432	22.4015	22.3675	22.3768	0.462828	0.0206606	0.211338	21.1115	23.498	2.38656	21	0.383047	22.1958	22.5789	-0.289096	3.10094	P28072	P28072	Proteasome subunit beta type-6	PSMB6
23.241	23.6086	22.9934	23.313	23.8615	22.0113	22.7293	22.764	22.9298	23.6736	23.4103	23.4635	23.666	21.9113	21.7265	22.9393	22.966	23.1589	23.1532	23.7315	23.6473	484.899	23.0904	23.1589	23.1973	0.604292	0.0261706	0.394861	21.7265	23.8615	2.13491	21	0.678843	22.9298	23.6086	-1.00255	0.405729	P28161	P28161	Glutathione S-transferase Mu 2	GSTM2
24.3544	24.6851	24.4635	24.3404	25.1015	25.0524	24.9664	24.1381	23.5064	24.4093	24.2834	24.3194	24.6828	24.3027	24.2354	24.4381	24.7361	24.564	24.0843	24.5219	24.2979	513.483	24.4516	24.4092	24.4136	0.356622	0.0145848	0.154764	23.5064	25.1015	1.5951	21	0.384926	24.2979	24.6828	-0.333363	1.59441	P28331	P28331	NADH-ubiquinone oxidoreductase 75 kDa subunit, mitochondrial	NDUFS1
25.2819	25.2016	25.1436	25.0689	24.8861	25.156	24.9839	24.9244	24.6933	25.0934	25.0209	25.1804	24.8703	24.904	24.9957	25.0924	25.1572	25.0779	25.0186	24.791	24.8432	525.385	25.0183	25.0209	25.0241	0.150246	0.00600545	0.122654	24.6933	25.2819	0.588556	21	0.239561	24.904	25.1436	-0.36212	-0.392998	P28482;P31152;Q16659	P28482	Mitogen-activated protein kinase 1	MAPK1
23.2463	22.2523	23.1752	22.7985	22.1809	24.9377	21.7225	22.8058	26.1767	22.4876	22.8627	23.3689	22.4416	23.0577	22.4184	22.6018	22.3297	22.1332	22.7542	22.2541	21.7053	479.711	22.8434	22.6018	22.5726	1.02679	0.0449491	0.349501	21.7053	26.1767	4.47141	21	0.803629	22.2541	23.0577	2.1543	5.41804	P28676	P28676	Grancalcin	GCA
25.0759	24.3352	24.4696	24.1196	24.3869	25.3492	24.1087	24.5759	24.6119	24.4372	24.934	24.7061	24.2536	24.2138	24.2691	24.3944	24.2603	24.1469	23.7207	24.3059	24.3363	513.011	24.4291	24.3363	24.3368	0.360563	0.0147596	0.133274	23.7207	25.3492	1.62855	21	0.322317	24.2536	24.5759	0.872889	1.47518	P28838	P28838	Cytosol aminopeptidase	LAP3
25.1058	25.4944	25.0824	25.3603	25.8968	24.0926	25.7819	25.8882	25.3989	25.9007	25.8032	25.8283	26.0079	26.0291	25.6459	25.2722	25.3442	25.2345	25.862	25.9258	25.8174	536.772	25.5606	25.7819	25.6979	0.454435	0.0177787	0.225933	24.0926	26.0291	1.93653	21	0.544048	25.3442	25.8882	-1.76998	4.29865	P29144	P29144	Tripeptidyl-peptidase 2	TPP2
23.0251	23.2723	23.2321	23.1824	23.2636	23.3003	23.355	23.0801	23.3797	23.5228	23.0802	23.1907	23.1684	23.2431	23.2465	23.1152	23.4202	23.3803	23.2439	23.6117	23.2886	488.602	23.2668	23.2465	23.2458	0.144815	0.0062241	0.0781116	23.0251	23.6117	0.586555	21	0.172604	23.1824	23.355	0.589497	0.474483	P29218	P29218	Inositol monophosphatase 1	IMPA1
26.5702	26.5975	26.7357	26.8695	26.6792	27.2178	26.7103	26.1299	26.6224	26.6663	26.4084	26.5861	26.6826	26.114	26.4228	26.5231	26.8911	26.8841	25.7838	26.4157	26.4074	557.918	26.5675	26.5975	26.6011	0.309501	0.0116496	0.174725	25.7838	27.2178	1.43401	21	0.294643	26.4157	26.7103	-0.546726	1.41075	P29350	P29350	Tyrosine-protein phosphatase non-receptor type 6	PTPN6
27.4566	26.7882	27.3142	27.1994	26.3716	27.4165	26.3941	26.6846	28.1332	26.5152	26.7818	26.9564	26.2885	26.4473	26.7613	26.8403	26.7089	26.4404	26.3454	26.2817	26.1188	562.244	26.7735	26.7089	26.6837	0.496572	0.0185471	0.314795	26.1188	28.1332	2.01438	21	0.562313	26.3941	26.9564	1.14554	1.30346	P29401	P29401	Transketolase	TKT
25.3328	24.0107	25.1794	24.8704	23.5729	25.4821	24.3342	25.6534	25.2952	24.9531	24.9794	24.9168	24.1544	24.8539	24.6511	25.2011	24.3007	24.2989	24.9697	24.0025	24.1264	519.139	24.7209	24.8704	24.7699	0.564674	0.022842	0.462372	23.5729	25.6534	2.08055	21	0.880512	24.2989	25.1794	-0.277916	-0.836238	P29692	P29692	Elongation factor 1-delta	EEF1D
25.2352	24.9393	25.0386	24.6931	24.9769	25.5285	25.2364	24.5937	25.2286	24.9149	25.1596	24.8623	25.0419	25.0902	24.9266	25.1245	25.1343	24.9392	24.8473	25.0077	24.6882	525.207	25.0099	25.0077	25.0066	0.215705	0.0086248	0.126642	24.5937	25.5285	0.934814	21	0.219419	24.9149	25.1343	0.184769	0.638798	P30040	P30040	Endoplasmic reticulum resident protein 29	ERP29
27.8078	28.2718	27.7474	27.8557	28.3485	26.2243	28.0845	27.7681	27.6161	28.0266	27.9965	27.8146	28.2395	28.1645	27.9052	27.8862	27.9965	28.1162	27.8198	28.2656	28.2306	586.186	27.9136	27.9965	27.9965	0.437765	0.0156829	0.181894	26.2243	28.3485	2.1242	21	0.349937	27.8146	28.1645	-3.02249	11.6632	P30041	P30041	Peroxiredoxin-6	PRDX6
23.096	22.2755	23.4841	23.0462	22.3327	22.7324	22.9772	23.2526	24.3559	22.3493	23.3623	23.2917	22.5587	22.2247	23.2562	22.7089	22.4653	22.6413	22.1087	22.761	22.4989	479.779	22.8466	22.7324	22.7652	0.538496	0.02357	0.383083	22.1087	24.3559	2.2472	21	0.787277	22.4653	23.2526	1.01259	1.51422	P30043	P30043	Flavin reductase (NADPH)	BLVRB
25.3099	25.5555	25.2033	25.2498	25.2833	25.9882	25.4537	24.815	25.6558	25.2816	25.4207	25.648	25.8555	25.4658	25.7901	25.2694	25.6156	25.3702	25.3249	25.8124	25.6323	535.001	25.4762	25.4537	25.4735	0.271622	0.0106618	0.178602	24.815	25.9882	1.17311	21	0.364708	25.2833	25.648	-0.216101	0.463772	P30044	P30044	Peroxiredoxin-5, mitochondrial	PRDX5
22.2211	22.0251	22.6764	22.696	23.0488	23.2883	22.8107	22.1338	22.4841	21.8193	21.7823	21.7215	21.8395	21.8635	22.5917	21.9729	22.5609	22.6681	22.4588	22.8425	22.2626	469.768	22.3699	22.4588	22.383	0.45224	0.0202165	0.351891	21.7215	23.2883	1.56681	21	0.703537	21.9729	22.6764	0.206724	-0.894489	P30046;A6NHG4	P30046;A6NHG4	D-dopachrome decarboxylase;D-dopachrome decarboxylase-like protein	DDT;DDTL
25.6417	25.7288	25.9309	25.6758	26.2195	25.7084	26.215	25.6296	25.7533	25.8541	25.5482	25.426	25.8111	25.5847	25.3782	25.8037	25.8449	25.545	25.8941	25.5813	25.4706	540.245	25.7259	25.7084	25.6959	0.223409	0.00868417	0.136431	25.3782	26.2195	0.841366	21	0.263538	25.5813	25.8449	0.747046	0.549829	P30048	P30048	Thioredoxin-dependent peroxide reductase, mitochondrial	PRDX3
22.4659	22.826	22.6604	22.7443	22.8151	23.6119	23.2886	22.7726	23.0047	22.5542	22.7775	22.6773	22.6217	22.9682	22.3992	22.792	22.562	21.234	23.1199	22.7111	22.2885	476.895	22.7093	22.7443	22.7316	0.45169	0.0198901	0.182316	21.234	23.6119	2.37792	21	0.263983	22.562	22.826	-1.37419	5.57782	P30049	P30049	ATP synthase subunit delta, mitochondrial	ATP5D
23.7585	22.6915	24.0709	23.6553	21.7291	25.0178	22.7378	23.8702	23.3966	23.0103	23.1492	23.3027	22.4415	21.9859	23.4929	23.2981	23.0572	23.0106	21.5609	21.9042	22.3221	483.464	23.0221	23.0573	23.0189	0.849333	0.0368921	0.598093	21.5609	25.0178	3.45685	21	1.05138	22.4415	23.4929	0.196619	0.199164	P30050	P30050	60S ribosomal protein L12	RPL12
23.4804	23.6849	23.7117	23.2707	24.0682	23.8429	23.9319	23.1486	23.3005	23.2991	23.1733	23.1877	23.796	22.9644	23.8271	23.4502	23.8754	23.4595	22.854	23.7316	23.2659	493.324	23.4916	23.4595	23.4871	0.340409	0.0144907	0.272074	22.854	24.0682	1.21416	21	0.530151	23.2659	23.796	-0.0957858	-1.01298	P30084	P30084	Enoyl-CoA hydratase, mitochondrial	ECHS1
24.0261	23.6319	24.1632	24.1821	23.4355	23.5469	23.6742	24.3319	23.4418	24.1439	24.0898	24.3257	24.1132	24.3728	24.5516	24.2642	23.916	24.382	24.2486	24.4023	24.1243	505.368	24.0651	24.1439	24.1498	0.332528	0.0138178	0.187998	23.4356	24.5516	1.11602	21	0.409763	23.916	24.3257	-0.762017	-0.525506	P30085	P30085	UMP-CMP kinase	CMPK1
25.7361	25.0812	25.8831	25.9521	24.2214	25.9128	24.7942	25.1616	25.2754	25.6391	25.118	25.5543	25.0851	25.4955	25.736	25.442	25.1463	25.2681	25.3647	25.2353	25.343	532.445	25.3545	25.343	25.3822	0.40605	0.0160149	0.225039	24.2214	25.9521	1.73071	21	0.492805	25.1463	25.6391	-0.844102	1.75469	P30086	P30086	Phosphatidylethanolamine-binding protein 1;Hippocampal cholinergic neurostimulating peptide	PEBP1
28.9216	29.0422	28.6613	28.6405	29.0339	28.4792	29.0458	28.9115	28.4299	28.91	28.7766	28.717	28.8594	29.0955	28.6948	28.9082	28.982	28.7607	29.0822	28.9072	28.747	605.606	28.8384	28.9072	28.8696	0.189265	0.00656294	0.13859	28.4299	29.0955	0.665646	21	0.265001	28.717	28.982	-0.592651	-0.282521	P30101;Q8NBS3	P30101	Protein disulfide-isomerase A3	PDIA3
25.551	25.9658	25.4947	25.6097	25.9697	25.6722	25.69	25.2868	25.4116	25.7	25.4079	25.5866	25.8184	25.7131	25.7767	25.7187	25.8821	25.9306	25.1951	25.8055	25.8027	538.989	25.6661	25.7	25.7038	0.215415	0.00839295	0.118471	25.1951	25.9697	0.77459	21	0.254488	25.551	25.8055	-0.586881	-0.22448	P30153	P30153	Serine/threonine-protein phosphatase 2A 65 kDa regulatory subunit A alpha isoform	PPP2R1A
25.3424	24.8254	24.8249	25.0996	24.8792	22.9009	25.0815	24.9372	25.3079	25.2074	25.2827	25.3039	24.7273	25.2221	24.6962	25.2196	24.6359	24.8816	25.2139	24.8079	23.0679	521.466	24.8317	24.9372	25.0177	0.654262	0.0263478	0.270193	22.9009	25.3424	2.44149	21	0.411694	24.8079	25.2196	-2.36682	5.29519	P30273	P30273	High affinity immunoglobulin epsilon receptor subunit gamma	FCER1G
24.8594	25.7454	25.0859	25.2056	26.6328	22.1193	25.7853	25.2047	24.6311	25.2575	25.3191	25.6612	25.8705	25.4041	25.3893	25.3386	25.8265	26.0974	25.5493	26.2401	25.664	532.887	25.3756	25.4041	25.479	0.876992	0.0345605	0.31818	22.1193	26.6328	4.51354	21	0.57962	25.2056	25.7853	-2.5988	9.77181	P30405;Q6BAA4	P30405	Peptidyl-prolyl cis-trans isomerase F, mitochondrial	PPIF
20.9861	21.0435	21.6294	21.1955	20.6355	21.4307	20.4933	21.5135	22.0116	21.1089	21.562	20.6575	21.2346	21.1831	21.104	21.332	20.7868	21.1722	20.9467	20.7485	20.9533	443.729	21.1299	21.1088	21.102	0.370279	0.0175239	0.223148	20.4933	22.0116	1.51838	21	0.385288	20.9467	21.332	0.423056	0.244609	P30419;O60551	P30419	Glycylpeptide N-tetradecanoyltransferase 1	NMT1
24.3131	24.0965	22.5222	22.0608	21.9613	22.9193	23.5962	23.0495	19.6344	21.2399	24.6603	24.1826	24.4854	20.892	20.3406	21.1617	20.4219	20.6668	24.7447	24.2045	24.0959	475.25	22.6309	22.9193	22.7441	1.67463	0.0739973	1.39371	19.6344	24.7447	5.11028	21	3.02096	21.1616	24.1826	-0.294489	-1.41751	Q95365;Q29836;P30475	Q95365;Q29836;P30475	HLA class I histocompatibility antigen, B-38 alpha chain;HLA class I histocompatibility antigen, B-67 alpha chain;HLA class I histocompatibility antigen, B-39 alpha chain	HLA-B
26.6503	26.3821	25.4593	25.3213	25.8725	24.6849	25.6477	24.3666	25.7554	26.3433	25.428	24.9665	25.6449	26.9902	26.5418	25.6327	25.4513	25.059	25.695	24.9271	24.9479	537.768	25.608	25.6327	25.5939	0.681114	0.0265977	0.573637	24.3666	26.9902	2.62361	21	0.813427	25.059	25.8725	0.297741	-0.36329	P30685;P30491;P30495	P30685;P30491;P30495	HLA class I histocompatibility antigen, B-35 alpha chain;HLA class I histocompatibility antigen, B-53 alpha chain;HLA class I histocompatibility antigen, B-56 alpha chain	HLA-B
24.4063	24.3288	22.2163	21.8323	21.9054	23.511	22.6986	22.3238	23.2351	22.9675	22.358	21.9664	21.8417	22.8255	22.6648	22.2646	21.8511	21.9647	23.715	23.4229	23.4481	477.748	22.7499	22.6648	22.6853	0.814241	0.035791	0.700109	21.8323	24.4063	2.57397	21	1.45653	21.9664	23.4229	0.652177	-0.597357	P30508;P30510	P30508;P30510	HLA class I histocompatibility antigen, Cw-12 alpha chain;HLA class I histocompatibility antigen, Cw-14 alpha chain	HLA-C
24.0362	23.7138	24.0939	24.3594	23.7514	23.9871	24.2913	23.7596	24.5661	23.3243	23.6813	23.912	23.6142	23.1748	23.1501	23.7863	23.8977	23.5105	23.6156	23.5701	23.118	498.914	23.7578	23.7514	23.7462	0.389781	0.0164064	0.23567	23.118	24.5661	1.44814	21	0.417006	23.5701	23.9871	0.169599	-0.225547	P30536	P30536	Translocator protein	TSPO
23.1217	23.3427	23.2781	23.5216	23.5165	22.9496	23.4211	23.5863	24.0066	23.2821	23.0547	23.3884	23.4681	22.9668	23.3778	23.4007	23.2371	23.3099	23.1847	23.348	23.4471	490.21	23.3433	23.348	23.3425	0.231785	0.00992942	0.110947	22.9496	24.0066	1.05703	21	0.210022	23.2371	23.4471	0.735756	2.42651	P30566	P30566	Adenylosuccinate lyase	ADSL
22.6078	22.5003	22.5557	22.7611	22.6562	22.3831	22.9388	22.6146	22.9856	22.9395	22.6577	22.7068	22.8109	22.0002	22.28	22.605	22.8813	22.7949	22.8052	22.2259	22.1839	474.895	22.614	22.6562	22.6648	0.269873	0.0119339	0.154663	22.0002	22.9856	0.985378	21	0.304815	22.5003	22.8051	-0.721751	-0.130536	P30622	P30622	CAP-Gly domain-containing linker protein 1	CLIP1
24.1772	24.0581	24.3394	24.234	24.3184	24.8348	24.1732	24.3817	24.3022	24.4262	24.1715	24.3558	24.2671	24.2818	24.4478	24.335	24.1409	24.1045	24.0718	24.1584	24.0559	509.636	24.2684	24.2671	24.2467	0.176495	0.00727262	0.0956364	24.0559	24.8348	0.778952	21	0.181011	24.1584	24.3394	1.58395	4.2717	P30626	P30626	Sorcin	SRI
27.4544	27.554	27.3476	27.4533	27.4008	27.7508	27.2418	27.5082	28.2704	27.4785	27.6794	27.7375	27.5236	27.6023	27.4592	27.2116	27.2862	27.4962	27.2989	27.5486	27.4927	577.796	27.5141	27.4927	27.4814	0.227245	0.00825924	0.0919399	27.2116	28.2704	1.05884	21	0.153183	27.4008	27.554	1.81767	5.44148	P30740;O75830	P30740	Leukocyte elastase inhibitor	SERPINB1
23.914	23.9299	24.0552	23.8971	24.6325	25.0574	24.4033	23.3553	23.5308	23.8755	23.7347	23.5774	23.8666	23.7528	23.8565	23.78	24.3709	23.7646	23.5333	23.882	23.7474	502.517	23.9294	23.8667	23.8194	0.396168	0.0165557	0.119303	23.3553	25.0574	1.70214	21	0.182596	23.7473	23.9299	1.41456	2.33443	P31040	P31040	Succinate dehydrogenase [ubiquinone] flavoprotein subunit, mitochondrial	SDHA
28.0907	27.5966	28.2315	28.3091	27.5995	29.3147	27.9183	27.5424	28.2414	27.7419	27.5258	27.8499	27.5364	27.5208	27.9099	27.7229	27.9291	27.9485	27.2304	27.5823	27.5031	584.845	27.8498	27.7419	27.7538	0.440124	0.0158035	0.205502	27.2304	29.3147	2.08432	21	0.406097	27.5424	27.9485	1.88595	5.33852	P31146;REV__Q02818	P31146	Coronin-1A	CORO1A
25.4558	26.1643	25.3881	25.6059	26.0758	24.3478	25.9105	25.397	25.302	25.9042	25.5465	25.5489	25.8528	26.0639	25.7666	25.7778	25.9879	26.0795	25.8473	26.0914	26.0352	540.149	25.7214	25.8474	25.8126	0.412576	0.0160402	0.232174	24.3478	26.1643	1.81649	21	0.488678	25.5465	26.0352	-1.91364	5.21433	P31150	P31150	Rab GDP dissociation inhibitor alpha	GDI1
21.7224	20.7548	22.1813	21.5732	20.6744	23.6835	20.785	19.2556	22.7028	20.9956	21.4229	21.0646	21.156	19.9902	20.5432	21.2084	21.102	20.4906	19.6105	20.8756	20.8461	442.639	21.078	20.9956	20.973	0.979605	0.0464752	0.427303	19.2556	23.6835	4.42782	21	0.748507	20.6744	21.4229	0.749505	1.7793	P31153;Q00266	P31153	S-adenosylmethionine synthase isoform type-2	MAT2A
24.9015	25.4362	24.4251	24.1163	25.1573	21.3838	24.6356	24.4572	24.1319	24.7785	24.78	24.9984	25.4343	24.8342	24.778	25.0268	25.014	24.9672	24.0354	24.768	24.7556	516.815	24.6102	24.7785	24.7967	0.831053	0.0337686	0.23546	21.3838	25.4362	4.05236	21	0.541233	24.4572	24.9984	-3.12256	12.0272	P31323	P31323	cAMP-dependent protein kinase type II-beta regulatory subunit	PRKAR2B
21.7767	21.579	20.9276	21.1864	21.4589	22.6748	21.1997	21.18	21.2771	20.9316	21.4342	21.0054	21.1528	21.301	20.8366	21.641	21.5934	21.3246	21.3534	20.9859	20.9861	447.806	21.3241	21.2771	21.2552	0.404018	0.0189465	0.271748	20.8366	22.6748	1.83815	21	0.45355	21.0054	21.4589	1.90003	5.44806	P31689	P31689	DnaJ homolog subfamily A member 1	DNAJA1
21.8103	22.1432	21.945	21.8461	21.9697	21.5102	21.8961	21.8189	22.059	22.1504	22.2875	22.1453	22.2506	22.1311	21.6515	22.0625	22.1916	22.8397	22.3864	22.5302	22.1553	463.781	22.0848	22.1311	22.0852	0.295644	0.0133868	0.161375	21.5102	22.8397	1.32947	21	0.295486	21.8961	22.1916	0.483668	1.22124	P31751	P31751	RAC-beta serine/threonine-protein kinase	AKT2
24.9269	25.3329	24.9391	25.0444	25.7605	25.4731	25.4749	24.7332	24.3984	24.8892	24.8376	24.8879	25.1974	25.1231	25.0845	25.0627	25.3392	25.141	24.9262	25.3169	25.1154	527.004	25.0954	25.0845	25.0898	0.296803	0.011827	0.195278	24.3984	25.7605	1.36209	21	0.390703	24.9262	25.3169	0.0165368	0.92594	P31930	P31930	Cytochrome b-c1 complex subunit 1, mitochondrial	UQCRC1
24.9993	24.8741	25.0939	24.9785	25.3241	24.979	24.6324	24.3308	24.1531	24.8316	24.7845	24.898	24.9632	24.6637	24.9255	24.9355	25.1503	24.9562	24.2641	24.8347	25.0784	521.651	24.8405	24.9255	24.9302	0.292024	0.0117559	0.0939484	24.1531	25.3241	1.17099	21	0.194504	24.7845	24.979	-1.05755	0.923231	P31939	P31939	Bifunctional purine biosynthesis protein PURH;Phosphoribosylaminoimidazolecarboxamide formyltransferase;IMP cyclohydrolase	ATIC
22.9387	21.9924	23.0815	22.534	21.1255	24.5025	22.2773	21.6161	22.0483	21.9547	22.1435	22.3039	21.6857	21.6364	22.5703	22.2959	22.1912	21.78	21.1542	20.8822	21.0803	463.794	22.0854	22.0483	21.9999	0.809043	0.0366324	0.411947	20.8822	24.5025	3.62033	21	0.667555	21.6364	22.3039	1.17123	2.89022	P31942	P31942	Heterogeneous nuclear ribonucleoprotein H3	HNRNPH3
25.7202	24.589	25.8563	25.5874	23.9081	27.1474	24.9934	24.4531	24.8985	24.7013	24.83	24.985	24.1939	23.8503	25.3443	25.0498	25.0214	24.5231	23.4851	23.916	24.0326	521.086	24.8136	24.83	24.7354	0.836497	0.0337112	0.514345	23.4851	27.1474	3.66239	21	0.855911	24.1939	25.0498	0.918959	1.70765	P31943	P31943	Heterogeneous nuclear ribonucleoprotein H;Heterogeneous nuclear ribonucleoprotein H, N-terminally processed	HNRNPH1
26.8966	26.6155	26.9412	27.0637	26.3994	27.3007	26.5679	26.4801	26.9804	27.1789	26.7325	27.0162	26.7718	26.4675	26.7318	26.766	26.6471	26.4339	26.6192	26.2522	26.3828	561.245	26.726	26.7318	26.7193	0.282309	0.0105631	0.248615	26.2522	27.3007	1.04851	21	0.461147	26.4801	26.9412	0.323416	-0.63281	P31946	P31946	14-3-3 protein beta/alpha;14-3-3 protein beta/alpha, N-terminally processed	YWHAB
26.5331	26.1144	26.3336	26.404	26.0294	26.4705	26.0495	26.496	26.304	26.533	26.4083	26.338	25.9756	26.2506	26.1683	26.6406	26.1993	26.3378	26.433	26.1045	25.9606	552.084	26.2897	26.3336	26.3027	0.199139	0.0075748	0.16238	25.9606	26.6406	0.679958	21	0.318556	26.1144	26.433	-0.13543	-1.033	P31948	P31948	Stress-induced-phosphoprotein 1	STIP1
25.1373	23.3897	25.3101	24.7887	22.4374	26.1267	23.504	23.4751	25.9906	24.0352	23.5254	23.4284	22.1131	23.2957	24.3316	24.076	23.5483	23.1599	22.8283	21.525	21.5425	497.569	23.6938	23.504	23.5455	1.27782	0.0539305	0.675648	21.525	26.1267	4.6017	21	1.17169	23.1599	24.3316	0.222275	-0.249943	P31949	P31949	Protein S100-A11;Protein S100-A11, N-terminally processed	S100A11
24.8191	24.7088	26.8714	27.5711	26.8259	26.5012	26.678	27.8192	29.161	25.4901	24.6917	24.8936	24.1509	24.9725	26.3081	24.9027	25.0876	24.6383	25.9301	24.29	24.1407	540.452	25.7358	25.0876	25.3496	1.3704	0.0532488	0.842484	24.1407	29.161	5.02025	21	1.96918	24.7088	26.678	0.909674	0.230446	P32119	P32119	Peroxiredoxin-2	PRDX2
24.1222	21.9372	22.1741	22.1422	20.8055	26.5999	22.5063	20.6548	23.2699	22.6363	23.642	22.7326	21.4788	21.2042	22.2812	23.5749	22.8765	22.9229	19.579	20.6637	20.7728	468.577	22.3132	22.2812	22.1875	1.52705	0.068437	0.988661	19.579	26.5999	7.0209	21	1.71866	21.2042	22.9228	0.804936	1.94211	P32455	P32455	Interferon-induced guanylate-binding protein 1	GBP1
23.382	21.2107	23.4511	23.3445	20.4793	23.8543	21.0723	22.0516	22.5007	21.6375	22.2114	21.2565	21.4213	20.3477	21.6687	22.5043	21.8087	21.6006	20.4046	20.7395	21.2136	458.161	21.8172	21.6375	21.6278	1.04203	0.047762	0.573967	20.3477	23.8543	3.50669	21	1.29	21.2107	22.5007	0.497012	-0.635415	P32969	P32969	60S ribosomal protein L9	RPL9
22.7136	22.1408	22.6762	22.1872	22.3253	22.2763	21.8115	22.1718	24.237	22.2492	23.1867	22.786	22.1927	22.4245	21.891	22.9769	22.0888	22.2252	22.3741	21.7996	21.8995	470.634	22.4111	22.2492	22.2285	0.558721	0.0249305	0.175335	21.7996	24.237	2.43737	21	0.535326	22.1408	22.6762	1.90488	4.84187	P33121	P33121	Long-chain-fatty-acid--CoA ligase 1	ACSL1
24.1272	24.2299	23.9236	24.1135	24.2763	23.7111	24.0933	24.0997	24.1343	24.1174	24.0727	23.9983	24.1139	24.1181	23.9815	24.0453	24.2279	24.2799	23.8442	24.1537	24.1732	505.835	24.0874	24.1139	24.119	0.137919	0.00572576	0.0592365	23.7111	24.2799	0.568727	21	0.108408	24.0453	24.1537	-1.12212	1.7142	P33176;Q12840	P33176	Kinesin-1 heavy chain	KIF5B
25.0358	23.9375	25.9562	25.4541	23.3681	27.104	24.6125	24.066	26.0185	24.6829	24.5539	24.8986	23.827	23.289	24.9246	23.835	24.2889	23.8241	22.9866	22.7481	23.0667	512.478	24.4037	24.2889	24.2508	1.11041	0.0455019	0.635654	22.7481	27.104	4.35585	21	1.10051	23.8241	24.9246	0.660663	0.272648	P33241	P33241	Lymphocyte-specific protein 1	LSP1
19.9304	19.7208	19.9658	20.0068	20.3052	20.6178	22.1712	21.9924	20.2344	21.8079	21.4553	22.317	22.6306	22.8661	22.4674	21.7523	21.8434	22.2101	21.0164	22.1482	22.0251	449.485	21.404	21.8079	21.6282	1.0242	0.0478507	0.659523	19.7208	22.8661	3.14524	21	1.86605	20.3052	22.1712	-0.421015	-1.37296	P34896	P34896	Serine hydroxymethyltransferase, cytosolic	SHMT1
23.1463	23.102	23.4096	23.4087	23.7781	23.5203	23.8465	23.5064	21.7274	23.3269	23.536	23.0914	23.3184	23.3363	23.6136	23.2887	23.697	23.8534	22.222	23.3098	23.4687	489.508	23.3099	23.4087	23.4181	0.501522	0.0215154	0.127268	21.7274	23.8534	2.12597	21	0.247297	23.2887	23.536	-2.07473	4.96024	P34897	P34897	Serine hydroxymethyltransferase, mitochondrial	SHMT2
25.1526	25.1489	25.0748	24.883	25.2397	25.2491	25.0378	25.0155	25.0585	25.1231	25.1366	24.9869	25.0318	25.0509	25.0284	25.2698	25.0564	25.3283	24.9728	25.1539	25.1461	527.145	25.1021	25.0748	25.0887	0.10912	0.00434705	0.0712814	24.883	25.3283	0.445259	21	0.120806	25.0318	25.1526	0.269628	-0.0991033	P34932	P34932	Heat shock 70 kDa protein 4	HSPA4
21.2773	20.7302	21.9474	21.0743	21.7389	21.2582	21.1433	20.9347	20.4184	20.6171	20.7041	21.3635	21.5908	21.5457	21.8545	21.202	21.2357	21.1086	20.483	21.3508	20.8998	444.478	21.1656	21.202	21.1757	0.430359	0.0203329	0.302195	20.4184	21.9474	1.52898	21	0.463615	20.8998	21.3635	0.0195785	-0.610486	P34949	P34949	Mannose-6-phosphate isomerase	MPI
25.082	25.2745	25.3403	25.1784	25.8207	25.7794	25.6357	25.1921	24.7907	25.1848	25.1791	25.1132	25.29	24.9322	25.0494	25.1249	25.4475	25.2878	25.0651	25.2166	25.2534	530.238	25.2494	25.1921	25.1877	0.252323	0.00999323	0.0979519	24.7907	25.8207	1.03001	21	0.176847	25.1132	25.29	0.854811	0.954889	P35232	P35232	Prohibitin	PHB
21.016	21.1158	21.2013	20.8576	21.4372	21.6862	21.2312	20.5159	21.0087	20.4505	20.9958	21.3348	21.2309	20.5588	20.8464	20.9545	21.2474	21.5403	20.5653	21.5658	20.87	442.23	21.0586	21.016	21.0478	0.354896	0.0168528	0.215252	20.4505	21.6862	1.23569	21	0.389723	20.8576	21.2474	-0.0873005	-0.719312	P35236;REV__O75330	P35236	Tyrosine-protein phosphatase non-receptor type 7	PTPN7
25.3299	25.6858	25.1137	25.0995	25.4889	23.8346	24.5075	24.7738	24.9964	25.3804	25.6849	25.6762	25.8043	25.5408	25.3689	25.169	25.0281	25.3586	25.6443	25.8314	25.661	530.978	25.2847	25.3689	25.384	0.481596	0.019047	0.292028	23.8346	25.8314	1.99681	21	0.561428	25.0995	25.661	-1.52674	2.95484	P35237	P35237	Serpin B6	SERPINB6
21.9358	21.3535	21.8059	22.1065	21.809	20.3518	21.5609	22.58	21.4258	22.0388	22.3682	22.2185	22.1497	22.3503	21.3571	22.0113	21.8702	21.9132	21.7338	22.2937	22.2304	459.464	21.8793	21.9359	21.961	0.487602	0.022286	0.282684	20.3518	22.58	2.22828	21	0.484777	21.7338	22.2185	-1.53682	3.73504	P35241	P35241	Radixin	RDX
23.5231	22.0356	23.1566	23.4833	21.0921	24.4545	22.1832	23.6342	23.0899	22.543	22.336	22.3835	21.4851	21.1014	22.6497	22.2068	22.138	22.1237	20.6607	21.3643	21.3183	468.963	22.3316	22.2068	22.2823	0.976755	0.0437388	0.842524	20.6607	24.4545	3.79384	21	1.6048	21.4851	23.0899	0.296919	-0.342131	P35268	P35268	60S ribosomal protein L22	RPL22
20.7202	21.0852	21.3217	21.4779	21.6473	21.7079	21.0485	22.7903	21.4427	21.3513	21.2692	22.1421	22.0919	21.2444	21.7106	20.4732	21.1397	21.1123	21.2886	22.0572	22.3533	451.476	21.4988	21.3513	21.3898	0.552945	0.0257197	0.295961	20.4732	22.7903	2.31714	21	0.570866	21.1397	21.7106	0.518031	0.324809	P35573	P35573	Glycogen debranching enzyme;4-alpha-glucanotransferase;Amylo-alpha-1,6-glucosidase	AGL
32.7613	33.3817	32.4571	32.8725	33.2428	30.8297	33.2157	32.991	32.2623	33.3351	32.9571	33.1079	33.2963	33.251	32.9917	32.9614	33.2422	33.173	33.138	33.2199	33.299	691.987	32.9517	33.1381	33.1418	0.563387	0.0170973	0.158199	30.8297	33.3817	2.55203	21	0.285641	32.9571	33.2427	-2.98477	10.3593	P35579;REV__Q08AF3;REV__Q9UKV3;P11055	P35579	Myosin-9	MYH9
25.1371	25.0402	25.0642	25.0408	24.9581	25.0206	24.9309	25.0048	25.1714	25.1648	25.1828	24.9315	24.8536	25.0597	24.8505	25.1511	25.1683	25.108	25.1381	24.8803	24.887	525.744	25.0354	25.0408	25.0388	0.113533	0.00453488	0.109322	24.8505	25.1828	0.332306	21	0.20657	24.9315	25.1381	-0.293066	-1.30141	P35606	P35606	Coatomer subunit beta	COPB2
23.6958	23.0882	23.8267	23.761	23.6919	24.0575	23.6644	24.7209	25.0313	23.7528	23.7032	23.5774	23.4311	23.7057	23.648	23.7079	23.2777	23.3966	23.6174	23.1074	23.2039	497.667	23.6984	23.6919	23.6711	0.463965	0.0195779	0.114511	23.0882	25.0313	1.94315	21	0.321674	23.4311	23.7528	1.55356	3.24261	P35611	P35611	Alpha-adducin	ADD1
23.1582	22.925	22.9561	22.8902	23.2377	21.9576	23.3619	23.4539	23.284	23.3687	23.6633	23.3568	23.2214	23.372	23.0796	23.4283	23.0066	23.1336	23.7756	23.1666	22.94	486.737	23.178	23.2214	23.2172	0.365488	0.0157688	0.150602	21.9576	23.7757	1.8181	21	0.362059	23.0066	23.3687	-1.69324	5.7032	P35613	P35613	Basigin	BSG
23.4233	21.8171	23.5329	23.6839	20.1137	25.1198	22.3354	21.6071	22.7721	22.2838	22.1395	22.4142	21.3647	20.2198	22.2958	22.3432	22.036	21.8696	20.5055	19.6812	21.1325	462.691	22.0329	22.1396	22.0679	1.30013	0.0590086	0.632597	19.6812	25.1198	5.43861	21	1.04952	21.3647	22.4142	0.246667	0.478481	P35637	P35637	RNA-binding protein FUS	FUS
22.2992	21.0309	22.4241	21.8103	20.1739	23.554	20.6866	21.3228	23.6341	21.13	21.8887	22.1018	20.902	21.0057	22.3019	21.6219	21.1916	21.3471	21.9639	20.9548	20.3705	453.716	21.6055	21.3471	21.4135	0.911503	0.0421884	0.541592	20.1739	23.6341	3.46022	21	1.09612	21.0057	22.1018	0.753361	0.438854	P35754	P35754	Glutaredoxin-1	GLRX
24.3312	24.8044	24.3047	24.4406	24.8163	23.1637	24.7676	24.3578	24.0229	24.9001	24.5889	24.6815	24.8478	24.7118	24.6041	24.3559	24.6019	24.3978	24.265	24.4993	24.4228	513.886	24.4708	24.4993	24.5321	0.376192	0.0153731	0.182236	23.1637	24.9001	1.7364	21	0.355886	24.3559	24.7118	-2.15416	6.80017	P35813	P35813	Protein phosphatase 1A	PPM1A
21.5876	22.9482	21.9029	21.8043	23.4519	22.3989	22.8676	21.7551	21.1467	22.1063	22.2418	22.0272	23.1692	22.7399	21.5934	22.3547	22.7978	22.9388	22.0679	23.2271	23.1625	470.29	22.3947	22.3547	22.3915	0.644523	0.0287801	0.550409	21.1467	23.4519	2.30518	21	1.03597	21.9029	22.9388	-0.0960346	-1.0211	P35914;Q8TB92	P35914	Hydroxymethylglutaryl-CoA lyase, mitochondrial	HMGCL
22.5647	22.3137	22.7763	22.6989	22.4688	22.9784	22.3281	23.0338	23.1393	22.302	22.431	22.3809	22.4819	22.4334	22.428	22.6354	22.3866	22.3995	22.3008	22.4694	22.51	473.461	22.5458	22.4688	22.448	0.24637	0.0109275	0.0959301	22.3008	23.1393	0.838522	21	0.248857	22.3866	22.6354	1.30629	0.781981	P35998	P35998	26S protease regulatory subunit 7	PSMC2
20.7793	20.2797	21.2802	21.3985	19.9362	21.5887	20.7068	20.4217	20.3186	21.115	20.4308	20.8647	20.7279	20.9663	21.2344	21.2179	20.3199	20.7489	21.1221	20.7755	20.8101	437.043	20.8116	20.7793	20.8102	0.423223	0.0203359	0.348486	19.9362	21.5887	1.65253	21	0.69128	20.4308	21.1221	-0.144128	-0.48074	P36406	P36406	E3 ubiquitin-protein ligase TRIM23	TRIM23
22.6109	22.8502	22.507	22.7018	22.617	23.3697	22.4541	22.5129	22.5358	22.3684	22.135	22.4346	22.7157	22.4485	22.321	22.2306	22.7853	22.4225	22.4105	22.1537	22.5598	473.145	22.5307	22.507	22.4985	0.269919	0.0119801	0.109968	22.1351	23.3697	1.23468	21	0.206507	22.4105	22.617	1.38052	3.72213	P36507	P36507	Dual specificity mitogen-activated protein kinase kinase 2	MAP2K2
24.8389	24.9564	24.7246	25.1511	25.5358	25.4782	25.3963	24.62	24.1743	24.9561	24.6744	24.5703	24.8061	24.5592	24.476	24.7772	25.1416	24.998	24.665	24.7781	24.8787	522.156	24.8646	24.8061	24.8135	0.338036	0.0135951	0.186098	24.1742	25.5358	1.36157	21	0.333014	24.665	24.998	0.367846	0.168342	P36542	P36542	ATP synthase subunit gamma, mitochondrial	ATP5C1
23.1148	22.7874	22.7982	22.8782	23.0051	22.44	22.9593	23.3907	22.4912	22.6655	22.9948	22.6309	22.6887	22.5323	22.3955	22.921	22.6288	22.7753	22.7652	22.3188	22.3187	477.5	22.7381	22.7652	22.7344	0.27456	0.0120749	0.194157	22.3187	23.3907	1.07205	21	0.38868	22.5323	22.921	0.390841	0.107571	P36543	P36543	V-type proton ATPase subunit E 1	ATP6V1E1
22.3388	22.7305	22.4962	22.4744	23.0951	23.2641	22.8285	22.228	22.167	22.4054	22.2792	21.9906	22.3085	22.4601	22.4868	22.3322	22.6345	22.568	22.0274	22.5552	22.1062	471.777	22.4656	22.4601	22.4184	0.321997	0.0143329	0.174355	21.9906	23.2641	1.27352	21	0.288843	22.2792	22.568	0.89246	0.920502	P36776	P36776	Lon protease homolog, mitochondrial	LONP1
25.0932	25.5305	24.9004	25.1964	25.4029	24.6886	26.0286	25.9168	25.6575	25.862	25.4933	25.8041	25.8407	25.3958	25.3211	24.9655	25.3162	25.4028	25.3647	25.5737	25.546	534.301	25.4429	25.4029	25.4451	0.348759	0.0137075	0.206474	24.6886	26.0287	1.34006	21	0.341301	25.3162	25.6575	-0.332001	-0.198378	P36871	P36871	Phosphoglucomutase-1	PGM1
21.8755	21.9879	21.7667	22.2326	22.2506	21.2318	22.1723	21.7212	20.984	22.0052	22.2145	22.0356	22.0413	21.8048	21.7713	22.0208	22.1323	22.3678	21.6886	21.9433	22.04	460.288	21.9185	22.0052	21.9969	0.329516	0.0150337	0.200386	20.984	22.3678	1.38383	21	0.361029	21.7713	22.1324	-1.4676	2.60876	P36873	P36873	Serine/threonine-protein phosphatase PP1-gamma catalytic subunit	PPP1CC
23.8281	24.0211	24.1551	24.2856	24.5341	24.8022	24.5533	23.9243	23.2577	23.9184	23.6504	23.8204	23.8621	23.5749	23.825	23.7652	24.3144	24.0756	23.6794	23.8768	23.8981	503.622	23.982	23.8981	23.9069	0.360563	0.0150347	0.177523	23.2577	24.8022	1.54455	21	0.334707	23.8204	24.1551	0.518386	0.49306	P36957	P36957	Dihydrolipoyllysine-residue succinyltransferase component of 2-oxoglutarate dehydrogenase complex, mitochondrial	DLST
21.9932	22.2431	22.5353	22.2753	22.7279	21.3784	22.4877	22.0499	22.2098	22.7756	22.8804	22.4602	22.7673	22.85	22.4098	21.9691	22.2345	22.3297	21.7615	23.3827	23.2462	470.968	22.427	22.4098	22.4217	0.476804	0.0212603	0.357515	21.3784	23.3827	2.00431	21	0.55757	22.2098	22.7673	-0.00273595	0.288392	P36969	P36969	Phospholipid hydroperoxide glutathione peroxidase, mitochondrial	GPX4
22.442	21.3432	22.6037	22.4391	20.5148	23.783	21.4586	20.0811	20.3065	21.5386	21.0583	20.8732	21.163	20.351	21.8619	21.8568	21.5509	21.7037	19.0256	19.6822	20.8262	446.464	21.2602	21.3432	21.2896	1.08703	0.0511299	0.51877	19.0256	23.783	4.75738	21	1.34201	20.5148	21.8568	0.147806	0.501672	P37108	P37108	Signal recognition particle 14 kDa protein	SRP14
24.5674	24.6917	24.0097	24.1483	24.1026	23.03	24.3435	24.2853	24.0447	24.3743	24.2956	24.4799	24.2096	24.6105	24.2404	24.4455	24.3497	24.3236	24.7543	24.6315	24.2945	510.233	24.2968	24.3236	24.3442	0.356215	0.014661	0.156334	23.03	24.7543	1.72433	21	0.270317	24.2096	24.4799	-2.23555	7.7577	P37235;P84074	P37235	Hippocalcin-like protein 1	HPCAL1
30.1919	30.1246	29.8157	30.023	29.0245	27.6705	29.0662	29.5096	28.9893	30.3384	30.0201	30.372	30.0911	30.6572	30.3916	30.2499	29.7549	30.1115	30.1276	30.1449	30.211	626.885	29.8517	30.1115	30.1309	0.678265	0.0227212	0.226934	27.6705	30.6572	2.98672	21	0.456011	29.7549	30.2109	-1.93363	4.3965	P37802	P37802	Transgelin-2	TAGLN2
26.8	26.3543	26.7221	26.645	26.1293	26.9608	26.1763	26.3139	27.3709	26.3357	26.3545	26.4773	26.0966	26.2192	26.3802	26.4734	26.353	26.2165	26.1509	25.8059	25.9342	554.27	26.3938	26.353	26.3311	0.355208	0.013458	0.176727	25.8059	27.3709	1.56499	21	0.301023	26.1763	26.4773	1.05195	1.76213	P37837	P37837	Transaldolase	TALDO1
24.0391	24.3511	24.1096	24.0935	24.6059	24.7982	24.5483	24.1466	23.5664	23.6623	24.1214	24.19	24.2623	24.1935	24.0769	23.9629	24.479	24.2227	24.2645	24.2649	24.2458	508.205	24.2002	24.1936	24.194	0.280712	0.0115996	0.100014	23.5664	24.7982	1.23178	21	0.171385	24.0935	24.2649	-0.208947	1.12161	P38117	P38117	Electron transfer flavoprotein subunit beta	ETFB
24.9678	22.9891	24.9889	24.7927	20.8502	26.2292	23.0836	22.9831	23.7471	22.8882	22.4894	24.0068	22.0659	20.936	24.1105	23.761	23.7635	22.9614	19.369	21.0126	21.7862	483.782	23.0373	22.9891	23.0966	1.64395	0.0713605	1.01767	19.369	26.2292	6.86015	21	1.94087	22.0659	24.0068	-0.306162	0.0829126	P38159;Q8N7X1	P38159	RNA-binding motif protein, X chromosome;RNA-binding motif protein, X chromosome, N-terminally processed	RBMX
25.4065	25.5788	25.1008	25.0115	25.6602	24.0541	25.5374	25.522	25.1175	25.4344	25.257	25.3525	25.582	25.4513	25.609	25.5241	25.5131	25.6634	25.0197	25.5245	25.43	532.35	25.35	25.4513	25.4595	0.35879	0.0141534	0.127438	24.0541	25.6634	1.60933	21	0.280392	25.257	25.5374	-2.5708	8.25492	P38606	P38606	V-type proton ATPase catalytic subunit A	ATP6V1A
26.0395	26.0211	26.3303	26.003	26.5983	26.5776	26.6779	26.1152	25.7813	26.0013	26.1289	25.9922	26.096	25.9888	25.8722	26.2476	26.395	26.0043	25.9356	25.9796	25.8844	548.67	26.1271	26.0211	26.0181	0.251151	0.00961263	0.0941677	25.7813	26.6779	0.896589	21	0.258825	25.9888	26.2476	1.03664	0.140323	P38646	P38646	Stress-70 protein, mitochondrial	HSPA9
24.0559	22.2909	23.8448	23.903	21.7654	25.1092	22.7083	23.8567	23.1039	22.9436	22.7402	22.8286	21.9733	21.8222	23.5395	23.2189	23.0556	22.8511	21.8428	21.0867	22.185	480.726	22.8917	22.8511	22.8519	0.955855	0.0417556	0.688469	21.0867	25.1092	4.02254	21	1.3546	22.185	23.5395	0.288597	0.114688	P39019	P39019	40S ribosomal protein S19	RPS19
24.9822	25.2141	25.1106	24.8709	25.4885	24.2857	25.2553	25.0982	24.6671	25.0167	24.9332	24.976	25.0807	25.077	24.8906	25.11	25.177	25.0004	24.9895	25.1059	24.8766	525.206	25.0098	25.0167	25.0311	0.235281	0.00940754	0.0932255	24.2857	25.4885	1.20272	21	0.176819	24.9331	25.11	-1.2103	4.17588	P39656	P39656	Dolichyl-diphosphooligosaccharide--protein glycosyltransferase 48 kDa subunit	DDOST
25.2858	24.5091	25.726	25.3718	22.97	26.6391	24.5388	24.164	25.2508	24.4908	24.4568	24.6718	23.7471	23.2926	24.7836	24.6683	24.5773	23.581	23.0846	22.3674	23.0133	511.19	24.3424	24.5091	24.3849	1.04237	0.0428213	0.761913	22.3674	26.6391	4.27163	21	1.20261	23.581	24.7836	0.0580201	-0.063814	P39687;O95626;O43423	P39687	Acidic leucine-rich nuclear phosphoprotein 32 family member A	ANP32A
24.8968	23.4541	24.5604	24.3035	20.629	24.8191	23.1167	23.6962	25.2959	23.3897	23.8779	24.1226	23.2057	22.1882	23.9831	23.619	23.7906	23.3068	22.0985	20.2955	21.4058	490.055	23.336	23.619	23.7289	1.33959	0.0574045	0.503613	20.2955	25.2959	5.00043	21	1.00592	23.1167	24.1226	-0.9227	0.402711	P40121	P40121	Macrophage-capping protein	CAPG
25.6443	25.6847	25.7373	25.6427	26.101	25.9888	25.831	26.124	26.1131	25.6815	25.7748	25.6913	25.7452	25.6486	25.7129	25.8893	25.8618	26.044	25.6961	25.9497	25.91	542.472	25.832	25.7748	25.8004	0.166067	0.00642873	0.114496	25.6427	26.124	0.481293	21	0.258411	25.6913	25.9497	0.572204	-1.08093	P40227;Q92526	P40227	T-complex protein 1 subunit zeta	CCT6A
24.1001	24.3429	24.6237	23.5043	24.1622	25.8693	24.19	23.2541	21.5771	23.523	24.5876	24.1033	24.4897	22.9305	24.2863	24.1573	24.4052	24.5706	23.6171	23.9334	24.0254	504.253	24.0121	24.1573	24.1268	0.820306	0.0341622	0.332407	21.5771	25.8693	4.29218	21	0.788166	23.6171	24.4052	-0.921845	3.85132	P40306	P40306	Proteasome subunit beta type-10	PSMB10
22.9477	21.892	23.1726	23.109	21.5425	23.8877	22.468	23.0062	23.1219	21.5973	21.6101	22.5276	21.3827	20.0273	22.343	21.1085	22.1829	21.7653	20.2513	21.3065	21.3792	462.629	22.03	21.892	22.0026	0.988665	0.0448782	0.585537	20.0273	23.8877	3.86043	21	1.565	21.3827	22.9477	-0.185986	-0.278649	P40429;Q6NVV1	P40429	60S ribosomal protein L13a	RPL13A
22.1226	22.1874	22.2035	22.2231	22.5276	21.8205	22.1488	22.2792	22.8184	22.4775	22.4038	22.3662	22.3551	22.468	22.181	21.9949	22.2854	22.2395	22.4585	22.4147	21.9843	467.96	22.2838	22.2792	22.28	0.218476	0.00980424	0.130434	21.8205	22.8184	0.997915	21	0.233688	22.181	22.4147	0.164656	0.986411	P40616	P40616	ADP-ribosylation factor-like protein 1	ARL1
24.889	24.666	24.7287	24.5863	24.7128	24.6046	24.6957	24.5829	24.8812	24.8057	25.0385	24.8202	24.6653	25.3783	24.6635	25.1574	24.8373	24.8432	24.9184	24.7817	24.65	520.907	24.8051	24.7817	24.764	0.19784	0.00797577	0.115709	24.5828	25.3783	0.795439	21	0.21594	24.6653	24.8812	1.45099	2.43928	P40763	P40763	Signal transducer and activator of transcription 3	STAT3
25.7178	25.9894	25.7991	25.8027	25.7632	26.5941	25.7579	25.5249	25.6617	25.5379	25.413	25.7134	25.7022	25.1651	25.4701	25.5992	25.8415	25.9525	25.4297	25.7074	25.8512	539.994	25.714	25.7134	25.7017	0.280796	0.0109199	0.128059	25.1651	26.5941	1.42899	21	0.264835	25.5379	25.8027	1.19359	4.32563	P40925	P40925	Malate dehydrogenase, cytoplasmic	MDH1
26.0013	26.5069	26.4515	26.2218	27.2592	27.5399	26.9896	26.0508	25.791	26.0687	26.0858	26.0789	26.6627	25.9526	26.4862	25.9093	26.8253	26.6554	25.7406	26.574	26.3511	554.202	26.3906	26.3511	26.3222	0.480805	0.0182188	0.304325	25.7406	27.5399	1.79929	21	0.604599	26.0508	26.6554	0.813921	0.224914	P40926	P40926	Malate dehydrogenase, mitochondrial	MDH2
25.6433	25.8693	25.7967	25.8518	26.7087	26.0549	26.2824	25.5121	24.6202	25.1249	25.7383	25.6075	26.0233	25.6265	25.6763	25.6359	26.0949	26.2604	25.531	26.109	26.0156	541.783	25.7992	25.7967	25.8241	0.433726	0.0168116	0.226526	24.6202	26.7087	2.08853	21	0.42844	25.6265	26.0549	-0.645592	2.14956	P40939	P40939	Trifunctional enzyme subunit alpha, mitochondrial;Long-chain enoyl-CoA hydratase;Long chain 3-hydroxyacyl-CoA dehydrogenase	HADHA
23.6507	23.3629	23.5139	23.4767	23.1964	23.8559	23.2697	24.0519	23.5529	23.391	23.6424	23.4022	23.2818	23.3003	23.2805	23.4303	23.3033	23.3347	23.2089	23.3038	23.2736	492.084	23.4326	23.3629	23.3575	0.217814	0.00929537	0.0893707	23.1964	24.0519	0.85553	21	0.232101	23.2818	23.5139	1.5393	2.27479	P41091;Q2VIR3	P41091;Q2VIR3	Eukaryotic translation initiation factor 2 subunit 3;Putative eukaryotic translation initiation factor 2 subunit 3-like protein	EIF2S3;EIF2S3L
26.0878	23.8057	25.9876	25.5487	22.3266	26.4291	23.5076	24.8532	27.4434	24.3671	25.5465	25.7849	24.0885	24.4235	24.8502	25.1361	23.9848	23.3109	24.0804	22.5651	22.0585	516.186	24.5803	24.4235	24.546	1.40402	0.0571195	1.11264	22.0585	27.4434	5.38492	21	1.74301	23.8057	25.5487	-0.00218078	-0.394055	P41218	P41218	Myeloid cell nuclear differentiation antigen	MNDA
23.9205	24.3764	25.1553	25.2038	25.6027	23.0391	25.22	25.4504	23.929	24.9612	24.9326	25.4227	25.5633	24.8845	25.1682	24.8559	25.2222	25.4	24.7913	25.5222	25.4991	524.12	24.9581	25.1682	25.1893	0.653022	0.0261647	0.283716	23.0391	25.6027	2.56358	21	0.56673	24.856	25.4227	-1.64226	2.66093	P41226	P41226	Ubiquitin-like modifier-activating enzyme 7	UBA7
25.2568	25.3649	25.1004	25.1701	25.124	25.6915	25.063	24.6128	24.8985	25.2868	25.0895	25.3197	25.1666	25.1467	25.1871	24.9847	25.2314	25.4439	24.9092	25.2268	25.1962	528.471	25.1653	25.1701	25.1726	0.217726	0.00865185	0.0866489	24.6128	25.6915	1.0787	21	0.167315	25.0895	25.2568	-0.160774	2.17043	P41240;P42679	P41240	Tyrosine-protein kinase CSK	CSK
23.8607	24.1606	23.6105	23.6959	24.1106	23.5946	24.1245	24.3159	23.3794	23.9645	23.9202	23.9405	24.008	23.9096	23.9192	23.9048	24.0993	24.0776	23.934	24.4391	24.2318	503.201	23.962	23.9405	23.9697	0.248779	0.0103823	0.158859	23.3794	24.4391	1.0597	21	0.20579	23.9048	24.1106	-0.426427	0.544989	P41250	P41250	Glycine--tRNA ligase	GARS
22.3135	22.7941	22.4562	22.4552	22.9506	22.0153	22.4822	21.6923	22.2337	22.6395	22.5124	22.5436	22.7622	22.7098	22.5414	22.72	22.9098	22.88	22.5695	23.043	23.1159	474.34	22.5876	22.5695	22.6198	0.339226	0.0150182	0.192665	21.6923	23.1159	1.42367	21	0.337934	22.4562	22.7941	-0.863662	1.24386	P42025;REV__Q8NFC6	P42025	Beta-centractin	ACTR1B
21.1003	20.6634	21.5625	21.1837	21.2305	21.5888	21.1378	19.8598	21.0967	20.7786	19.9094	19.7241	20.7788	20.6696	21.0233	20.9793	21.3446	20.8313	20.254	20.8651	19.7398	436.322	20.7772	20.8651	20.9314	0.569874	0.0274278	0.272633	19.7241	21.5888	1.86473	21	0.474413	20.6634	21.1378	-0.703808	-0.453783	P42126	P42126	Enoyl-CoA delta isomerase 1, mitochondrial	ECI1
24.4718	23.696	24.6634	24.5142	23.4715	25.8019	24.4282	22.8626	24.1703	23.7445	23.6592	23.6734	23.3713	22.6837	24.1422	23.9431	24.1616	23.5008	21.7518	22.5745	23.1038	498.39	23.7328	23.696	23.7366	0.870555	0.0366814	0.474236	21.7518	25.8019	4.05008	21	0.798954	23.3713	24.1703	-0.0292749	1.10693	P42167	P42167	Lamina-associated polypeptide 2, isoforms beta/gamma;Thymopoietin;Thymopentin	TMPO
25.954	24.2889	25.3897	24.8035	24.1537	27.7301	25.0254	25.6708	25.6004	25.1678	26.0489	25.3451	24.5904	24.9406	24.5058	25.2236	24.7586	24.4975	24.5032	23.9675	24.0451	526.211	25.0576	24.9406	24.9109	0.859236	0.0342904	0.443026	23.9675	27.7301	3.76259	21	0.886503	24.5032	25.3897	1.48539	3.51688	P42224	P42224	Signal transducer and activator of transcription 1-alpha/beta	STAT1
20.5897	20.0212	20.5869	20.7108	19.8316	20.6243	19.7785	19.826	19.7093	20.0471	19.6643	20.538	19.34	19.7578	20.3995	20.309	20.2026	20.1963	19.6516	19.8672	19.9227	421.574	20.075	20.0212	20.0519	0.389882	0.0194213	0.287767	19.34	20.7108	1.37081	21	0.620981	19.7785	20.3995	0.141663	-1.01872	P42226	P42226	Signal transducer and activator of transcription 6	STAT6
22.5233	21.8408	23.3048	23.0472	20.9481	25.4489	22.2428	20.7222	22.795	21.9711	21.9255	22.4391	21.9444	20.9797	22.7863	22.4625	22.7152	21.6713	21.0882	21.6335	21.7435	466.233	22.2016	21.9711	22.0384	1.03191	0.0464791	0.552214	20.7222	25.4489	4.72673	21	1.04388	21.6713	22.7152	1.40124	3.92555	P42331	P42331	Rho GTPase-activating protein 25	ARHGAP25
21.3215	21.349	21.204	20.6834	21.2338	21.6214	20.6971	21.028	20.3295	20.8454	21.2962	21.2534	21.3495	21.2669	21.0318	21.0553	20.9072	21.1189	21.1517	20.145	21.4875	442.376	21.0655	21.1517	21.1637	0.363836	0.0172716	0.169754	20.1449	21.6214	1.47646	21	0.389	20.9072	21.2962	-1.09577	1.13929	P42338	P42338	Phosphatidylinositol 4,5-bisphosphate 3-kinase catalytic subunit beta isoform	PIK3CB
20.7233	21.3861	20.4491	21.057	21.0087	20.5811	21.3656	21.3566	20.989	21.1087	20.4894	21.4285	20.8345	20.7797	20.9294	21.7267	20.9998	20.9388	20.7603	21.4673	21.7884	442.168	21.0556	20.9998	21.0261	0.378835	0.0179921	0.276485	20.4491	21.7884	1.33934	21	0.586004	20.7796	21.3657	0.305618	-0.60365	P42345	P42345	Serine/threonine-protein kinase mTOR	MTOR
20.5646	20.9933	20.5202	20.9187	21.6889	19.5795	20.1427	20.1945	20.3094	20.3768	20.8192	21.0111	20.7999	20.4876	19.7895	20.8772	20.9683	21.2021	20.5338	21.0152	21.2032	433.996	20.6665	20.7999	20.7477	0.497405	0.0240682	0.279758	19.5795	21.6889	2.10941	21	0.61651	20.3768	20.9933	-0.330208	0.299249	P42356;A4QPH2	P42356	Phosphatidylinositol 4-kinase alpha	PI4KA
24.3167	23.8416	24.4487	24.3554	24.0099	23.8598	23.8324	24.6174	24.2157	24.5135	24.6129	24.5246	24.0903	24.4201	24.0491	24.5761	23.8512	24.0123	24.6674	24.2036	24.0775	509.096	24.2427	24.2157	24.2373	0.286391	0.0118135	0.233007	23.8324	24.6674	0.834974	21	0.50115	24.0123	24.5135	-0.0339868	-1.44363	P42566	P42566	Epidermal growth factor receptor substrate 15	EPS15
23.4737	23.4	23.3264	23.5891	23.4276	23.2839	23.4923	23.5878	23.753	23.9607	23.9259	23.7103	23.6629	24.0902	23.3411	23.8422	23.6211	23.9931	24.0029	23.6293	23.6222	496.736	23.6541	23.6222	23.64	0.242008	0.0102311	0.194563	23.2839	24.0902	0.806326	21	0.368502	23.4737	23.8422	0.256258	-0.981698	P42574	P42574	Caspase-3;Caspase-3 subunit p17;Caspase-3 subunit p12	CASP3
22.8705	21.9317	22.7963	22.714	21.3494	23.5385	22.0194	22.6507	21.3111	21.1188	21.3332	21.5294	21.5698	20.3611	22.4981	22.1285	22.1838	21.7522	20.1241	20.5284	21.2158	457.525	21.7869	21.7522	21.7831	0.88358	0.0405556	0.53643	20.1241	23.5385	3.41434	21	1.18699	21.3111	22.4981	-0.0553796	-0.389228	P42677	P42677	40S ribosomal protein S27	RPS27
23.0247	23.685	23.6195	23.4858	23.8907	23.4581	23.3443	22.3823	21.1865	22.4664	22.302	22.9782	23.6467	22.6989	22.9942	22.7593	23.5557	23.2244	21.8125	22.586	23.008	482.109	22.9576	23.008	23.0424	0.675419	0.0294203	0.477831	21.1865	23.8907	2.70416	21	0.899761	22.586	23.4858	-0.95869	0.933475	P42704	P42704	Leucine-rich PPR motif-containing protein, mitochondrial	LRPPRC
22.1055	21.6493	24.0533	23.2083	23.9699	26.1532	23.9845	21.7099	22.4807	22.2713	22.5454	22.7925	23.2984	21.3969	22.9985	22.6734	23.4369	22.9003	20.1518	22.5137	22.7445	479.038	22.8113	22.7445	22.7591	1.2037	0.0527677	0.553923	20.1518	26.1532	6.0014	21	1.02705	22.2713	23.2984	0.560746	2.56318	P42765	P42765	3-ketoacyl-CoA thiolase, mitochondrial	ACAA2
24.0154	23.202	23.9336	24.0372	23.0721	24.4723	23.6388	23.8882	23.8358	23.9332	23.7836	24.1595	23.7406	23.7067	23.9141	23.9335	23.4746	23.6085	23.5823	23.5254	23.8504	499.307	23.7765	23.8358	23.8127	0.311581	0.0131046	0.179613	23.0721	24.4723	1.40019	21	0.324947	23.6085	23.9335	-0.287455	1.05065	P42768	P42768	Wiskott-Aldrich syndrome protein	WAS
23.6838	23.8302	23.9463	23.9493	24.0061	23.5072	23.8338	23.5759	23.7824	23.852	23.9603	23.8634	24.0155	23.7678	23.7104	23.745	23.9798	23.8304	23.711	23.5904	23.9319	500.073	23.813	23.8305	23.8239	0.146269	0.00614241	0.118858	23.5072	24.0155	0.508219	21	0.235243	23.711	23.9463	-0.486703	-0.5476	P43034	P43034	Platelet-activating factor acetylhydrolase IB subunit alpha	PAFAH1B1
21.4819	21.9912	21.6281	21.3138	22.0446	21.3527	21.6156	21.3238	21.5224	21.5184	21.9939	21.8781	22.2916	21.9302	22.4096	22.1937	22.1558	22.8278	21.0367	21.8113	22.219	458.54	21.8352	21.8781	21.8349	0.437315	0.0200279	0.340927	21.0367	22.8278	1.79109	21	0.637436	21.5184	22.1558	0.259404	-0.152605	P43250;P32298	P43250	G protein-coupled receptor kinase 6	GRK6
25.2901	26.0386	25.4773	25.571	26.768	23.9964	25.5953	25.2156	24.7803	25.7603	25.5819	25.5067	25.9623	26.0027	25.5666	25.733	26.1534	26.2934	26.1026	26.4445	26.2389	540.079	25.718	25.733	25.7825	0.603108	0.0234508	0.305559	23.9965	26.768	2.77155	21	0.595905	25.5067	26.1026	-1.0288	2.31978	P43304	P43304	Glycerol-3-phosphate dehydrogenase, mitochondrial	GPD2
22.5873	22.6738	22.6446	22.5005	23.2261	22.5356	23.2533	22.2259	22.8046	22.4981	22.335	22.242	23.0315	22.96	22.6832	22.9916	22.8996	22.7131	22.3818	22.7078	22.1784	476.074	22.6702	22.6738	22.6622	0.311697	0.0137492	0.225828	22.1784	23.2533	1.07483	21	0.401525	22.4981	22.8996	0.236676	-0.634771	P43307	P43307	Translocon-associated protein subunit alpha	SSR1
22.6244	22.5706	23.8753	23.3169	22.3176	26.2571	23.0495	22.1191	22.3133	22.617	22.2669	22.1676	22.0465	21.9761	23.3445	21.996	22.7482	22.6379	21.9824	22.2884	22.4636	476.979	22.7133	22.4636	22.4201	0.955924	0.0420866	0.296034	21.9761	26.2571	4.28103	21	0.580627	22.1676	22.7482	2.81182	9.53377	P43403	P43403	Tyrosine-protein kinase ZAP-70	ZAP70
24.6709	24.4845	24.5751	24.7851	24.4209	23.2505	24.3946	24.5406	24.5051	24.9283	24.9069	24.9175	24.6727	24.8773	24.5163	24.7737	24.8726	25.1792	24.8374	24.8673	24.8943	517.871	24.6605	24.7737	24.7446	0.382794	0.0155226	0.143831	23.2505	25.1792	1.9287	21	0.360968	24.5163	24.8773	-2.57094	9.26057	P43405;Q8NFD2	P43405	Tyrosine-protein kinase SYK	SYK
24.0862	23.3633	24.3476	23.9507	23.1184	23.9767	23.4302	24.0245	24.2736	24.2461	24.0211	24.1576	23.3894	23.8811	23.8669	24.018	23.6282	23.738	24.0862	23.748	23.6758	501.028	23.8585	23.9507	23.9225	0.329162	0.0137964	0.206877	23.1184	24.3476	1.22921	21	0.410347	23.6758	24.0862	-0.646571	-0.219431	P43487	P43487	Ran-specific GTPase-activating protein	RANBP1
22.3064	20.9735	23.7833	22.1137	19.5777	24.699	19.035	21.9423	26.026	20.5431	22.8851	19.0661	19.983	21.9875	21.788	23.1059	20.9727	21.3675	20.1996	19.7261	18.071	450.152	21.4358	21.3675	21.2982	1.97441	0.0921078	1.38445	18.071	26.026	7.95504	21	2.32335	19.983	22.3064	0.508976	0.143663	P43490	P43490	Nicotinamide phosphoribosyltransferase	NAMPT
23.4035	23.3433	23.7019	23.6531	23.2276	24.0832	23.3243	23.3287	23.2995	23.3761	23.243	23.6069	23.6128	23.7153	23.7812	23.6118	23.4464	23.6814	23.0515	23.5691	23.5166	493.577	23.5037	23.5167	23.4986	0.234297	0.00996851	0.173386	23.0515	24.0832	1.03164	21	0.324364	23.3287	23.6531	0.377757	0.551107	P43686	P43686	26S protease regulatory subunit 6B	PSMC4
24.6419	25.3422	25.0719	24.763	25.8096	25.0979	25.3147	24.9885	24.7273	24.9023	25.1197	24.7966	25.3115	24.9534	24.7316	24.9329	25.4279	25.4157	25.0328	25.5673	25.2734	527.222	25.1058	25.0719	25.0835	0.308599	0.012292	0.242754	24.6419	25.8096	1.16772	21	0.412321	24.9023	25.3147	0.470728	-0.298124	P45880	P45880	Voltage-dependent anion-selective channel protein 2	VDAC2
23.0734	23.6681	22.0782	22.2748	23.4081	21.5558	22.3237	21.613	21.9616	22.7961	21.875	20.1912	22.2273	22.6884	22.3717	22.5872	23.1435	23.1833	21.2899	22.1228	22.1707	468.604	22.3145	22.2748	22.3452	0.792511	0.0355156	0.413574	20.1912	23.6681	3.47683	21	0.834478	21.9616	22.7961	-0.660232	1.3363	P45954	P45954	Short/branched chain specific acyl-CoA dehydrogenase, mitochondrial	ACADSB
24.7206	24.582	24.7327	24.6204	24.8488	24.7181	24.6695	24.5691	24.606	24.5876	24.6353	24.6262	24.7127	24.5179	24.6814	24.6492	24.6622	24.5217	24.4941	24.7442	24.6922	517.592	24.6472	24.6492	24.6465	0.0862585	0.00349972	0.0635014	24.4941	24.8488	0.354755	21	0.125113	24.5876	24.7127	0.181046	0.177532	P45974;Q92995	P45974	Ubiquitin carboxyl-terminal hydrolase 5	USP5
21.4348	20.8403	21.527	21.0541	20.1413	20.1577	21.639	22.6266	21.1611	21.9381	22.1147	21.3957	20.8976	21.3158	21.0098	21.6878	20.7507	21.1083	21.4451	21.765	21.4706	447.481	21.3086	21.3957	21.3504	0.590044	0.0276904	0.341553	20.1413	22.6266	2.48525	21	0.62919	21.0098	21.639	-0.0665247	0.656659	P46108	P46108	Adapter molecule crk	CRK
25.2411	24.9196	25.2087	25.39	24.5756	24.331	24.5276	25.3354	25.0817	25.5769	25.1895	25.5584	24.9843	25.6517	25.4718	25.4312	24.7844	25.3274	25.282	25.4424	25.1852	528.496	25.1665	25.2411	25.2565	0.362317	0.0143968	0.201292	24.331	25.6517	1.3207	21	0.446934	24.9843	25.4312	-0.922334	0.147493	P46109	P46109	Crk-like protein	CRKL
22.1834	22.1886	21.9218	21.9882	22.0026	21.5251	21.9071	21.9624	21.5832	21.8971	22.1319	21.9424	21.9795	21.8212	21.9783	21.9247	22.0336	21.9395	21.6992	22.439	22.0474	461.096	21.957	21.9624	21.969	0.200751	0.00914291	0.0652885	21.5251	22.439	0.913919	21	0.126497	21.9071	22.0336	-0.0685526	1.46642	P46379	P46379	Large proline-rich protein BAG6	BAG6
24.2246	23.8841	24.1743	24.0475	24.0267	24.1968	23.8769	24.5422	24.486	24.0936	24.1049	24.2108	24.0543	24.0325	24.0098	24.0276	24.0614	24.1774	24.0492	24.1886	24.0374	506.507	24.1194	24.0614	24.0751	0.162141	0.00672246	0.0515919	23.8769	24.5422	0.665314	21	0.156191	24.0325	24.1887	1.23662	2.0905	P46459	P46459	Vesicle-fusing ATPase	NSF
21.96	22.4469	22.2514	22.0019	22.4133	22.1106	21.9491	21.8952	22.4185	21.9829	22.1152	22.4826	22.4932	21.8421	21.9005	21.9758	22.4522	22.2612	21.8064	22.0603	22.3967	465.216	22.1531	22.1106	22.1406	0.238772	0.0107782	0.2101	21.8064	22.4932	0.686871	21	0.453259	21.96	22.4133	0.180507	-1.60144	P46734;P52564	P46734	Dual specificity mitogen-activated protein kinase kinase 3	MAP2K3
24.3454	23.2319	24.1302	24.071	21.0295	25.1189	22.9889	23.1103	22.8536	23.0301	22.4811	22.8141	22.4301	21.0996	23.9296	23.5743	23.6687	21.9849	21.4235	20.818	22.3157	480.449	22.8785	22.9889	22.9658	1.16216	0.0507969	0.679834	20.818	25.1189	4.30094	21	1.35307	22.3156	23.6687	-0.165985	-0.502869	P46777	P46777	60S ribosomal protein L5	RPL5
24.1491	23.2482	24.3685	23.9512	21.4758	24.9942	23.0452	23.6578	22.98	23.2424	22.9609	23.4078	22.8913	22.3931	23.9621	23.7716	23.4098	21.6835	21.6677	20.1219	22.3648	483.747	23.0356	23.2424	23.2126	1.12603	0.0488825	0.708822	20.1219	24.9942	4.8723	21	1.37851	22.3931	23.7716	-0.795218	0.967422	P46782	P46782	40S ribosomal protein S5;40S ribosomal protein S5, N-terminally processed	RPS5
23.3766	22.3106	23.6121	23.5622	21.5385	24.8256	22.204	23.1554	21.6976	22.3056	22.0323	22.3558	21.9045	21.5985	23.4017	22.8272	22.965	22.4998	20.6305	21.0053	21.7102	471.519	22.4533	22.3106	22.3642	0.988719	0.0440345	0.654394	20.6305	24.8256	4.19506	21	1.44516	21.7102	23.1554	0.392031	0.32779	P46783;Q9NQ39	P46783	40S ribosomal protein S10	RPS10
23.5994	23.6754	23.3042	23.8644	24.179	22.7561	23.6252	23.5885	22.1429	24.0994	23.4467	23.8014	24.3492	23.9118	23.6775	23.712	24.1105	24.2181	23.518	23.928	24.8681	498.376	23.7322	23.712	23.7732	0.562274	0.0236925	0.216064	22.1429	24.8681	2.7252	21	0.510887	23.5885	24.0994	-0.944674	2.76085	P46939	P46939	Utrophin	UTRN
26.8352	25.5676	27.1718	26.7813	25.2304	28.0235	25.8633	25.4632	26.8684	25.5906	26.3544	26.5174	25.5911	24.9621	26.3942	26.2037	25.9204	25.6709	24.9459	24.9523	25.0335	545.941	25.9972	25.8633	25.9092	0.832933	0.0320393	0.632841	24.9459	28.0235	3.0776	21	1.0542	25.4632	26.5174	0.647296	0.0381884	P46940;Q86VI3	P46940	Ras GTPase-activating-like protein IQGAP1	IQGAP1
23.183	23.0796	23.5874	23.7643	23.1144	24.3713	23.3427	23.6588	24.8393	23.8361	23.9256	23.8171	23.3184	24.3879	24.002	23.2197	22.7174	22.002	23.6079	22.6274	23.0629	493.465	23.4983	23.5874	23.5367	0.650888	0.0276993	0.404333	22.002	24.8393	2.83725	21	0.721664	23.1144	23.8361	-0.136343	0.492657	P46976	P46976	Glycogenin-1	GYG1
23.5473	23.7115	23.6752	23.4419	23.8859	22.943	23.5894	23.7109	24.0691	23.8424	23.7742	23.5289	23.6291	23.5426	23.2058	23.578	23.3438	23.4948	23.8663	23.5499	23.4831	495.413	23.5911	23.578	23.6037	0.245759	0.0104174	0.132973	22.943	24.0691	1.12608	21	0.21661	23.4948	23.7115	-0.628344	1.56483	P46977	P46977	Dolichyl-diphosphooligosaccharide--protein glycosyltransferase subunit STT3A	STT3A
22.5158	22.8276	22.5062	22.5067	23.3049	20.4922	22.669	22.8787	21.6836	22.9371	22.9336	22.6342	22.7951	23.1352	22.2891	22.9956	23.2753	23.4512	23.1253	23.332	23.114	477.402	22.7334	22.8787	22.9031	0.65668	0.0288861	0.25655	20.4922	23.4512	2.95905	21	0.609476	22.5158	23.1253	-2.22266	6.35631	P47712	P47712	Cytosolic phospholipase A2;Phospholipase A2;Lysophospholipase	PLA2G4A
25.5935	26.0276	25.6632	25.7311	25.9614	24.4945	25.9068	25.6298	25.4254	26.0724	25.9512	25.884	26.0981	26.0778	25.7202	25.9884	26.0521	25.8448	26.2096	26.0625	25.997	542.391	25.8282	25.9512	25.9407	0.365067	0.0141344	0.121248	24.4945	26.2096	1.71511	21	0.331888	25.7202	26.0521	-2.62814	8.8074	P47755	P47755	F-actin-capping protein subunit alpha-2	CAPZA2
27.1631	27.4066	27.1707	27.048	27.1738	26.9942	27.2839	26.9091	27.1191	27.3271	27.2098	27.1427	27.2384	27.3291	27.0027	27.3004	27.2836	26.9365	27.277	26.7456	26.9605	570.022	27.1439	27.1707	27.1634	0.169708	0.00625218	0.122723	26.7456	27.4066	0.660967	21	0.280859	27.0027	27.2836	-0.619815	-0.169051	P47756	P47756	F-actin-capping protein subunit beta	CAPZB
22.6018	22.8792	22.6805	22.7327	22.7241	22.6829	22.4633	23.3803	22.6935	22.8317	22.6532	23.0285	22.6856	22.4696	22.9865	22.9104	22.6891	23.0405	22.6278	23	22.6022	478.364	22.7792	22.6935	22.7074	0.218994	0.00961377	0.0916271	22.4633	23.3803	0.917074	21	0.257175	22.6532	22.9104	1.00765	1.36645	P47897	P47897	Glutamine--tRNA ligase	QARS
22.9237	23.0565	23.1963	22.9624	23.7445	23.5723	23.4441	23.1578	22.7169	22.9141	22.9219	23.0972	23.1473	22.9788	22.7511	23.1985	23.2097	22.9949	23.2314	23.1782	22.982	485.38	23.1133	23.0972	23.0734	0.248935	0.0107702	0.118418	22.7169	23.7445	1.02759	21	0.236124	22.9624	23.1985	0.884612	1.1157	P47985	P47985	Cytochrome b-c1 complex subunit Rieske, mitochondrial;Cytochrome b-c1 complex subunit 11	UQCRFS1
24.2436	24.8212	24.4115	24.4424	25.5265	25.2839	24.9263	24.3886	24.0453	24.5711	24.4509	24.2003	24.7504	24.3576	24.3772	24.5462	24.8153	24.6913	24.2322	24.7104	24.7214	516.514	24.5959	24.5462	24.5276	0.357398	0.0145308	0.188595	24.0453	25.5265	1.48127	21	0.37319	24.3772	24.7504	1.00626	1.2558	P48047	P48047	ATP synthase subunit O, mitochondrial	ATP5O
28.302	29.1798	28.0712	28.5423	27.6733	22.4447	29.041	28.2743	27.572	29.0037	28.4931	28.8468	29.0687	28.6949	28.3586	28.6583	28.9343	26.0106	28.672	26.1117	29.1308	589.084	28.0516	28.5423	28.6033	1.55432	0.0554091	0.461365	22.4447	29.1798	6.73507	21	0.863049	28.0712	28.9343	-2.71503	8.38002	P48059	P48059	LIM and senescent cell antigen-like-containing domain protein 1	LIMS1
23.1099	23.0839	22.9727	22.8801	23.0549	23.2265	22.976	22.3532	22.0595	22.7812	22.873	23.0592	23.0483	22.695	23.0312	22.6081	22.881	22.8329	22.6683	22.7956	23.0023	479.993	22.8568	22.881	22.9104	0.271357	0.0118721	0.167309	22.0595	23.2265	1.16697	21	0.267073	22.7812	23.0483	-1.51654	2.79436	P48147	P48147	Prolyl endopeptidase	PREP
25.1481	25.6987	25.2779	25.4349	25.7316	24.934	25.6425	25.2047	25.1577	25.673	25.4112	25.6332	25.6022	25.6412	25.4054	25.4528	25.5985	25.6925	25.7599	25.721	25.8182	535.639	25.5066	25.6022	25.5719	0.2425	0.00950732	0.149378	24.934	25.8182	0.884121	21	0.287153	25.4054	25.6925	-0.867077	-0.135426	P48426	P48426	Phosphatidylinositol 5-phosphate 4-kinase type-2 alpha	PIP4K2A
24.0037	23.7435	23.8166	23.66	23.8357	23.9343	23.3388	23.4911	23.4793	23.8159	23.5631	23.7387	23.7294	23.8198	23.7038	23.9422	23.525	23.8747	23.3236	23.9064	23.75	497.996	23.7141	23.7436	23.7406	0.194514	0.00820249	0.131187	23.3236	24.0037	0.680063	21	0.272528	23.5631	23.8357	-0.626853	-0.437794	P48444	P48444	Coatomer subunit delta	ARCN1
22.7887	23.081	22.8806	22.4159	23.0022	21.5848	22.8377	23.1874	23.3981	23.2087	23.4029	23.0633	23.2536	22.871	22.4479	22.8954	22.7762	23.0067	23.2285	23.1264	22.9031	481.36	22.9219	23.0022	23.0101	0.402223	0.0175475	0.18523	21.5848	23.4029	1.81812	21	0.349756	22.8377	23.1874	-1.94447	5.40478	P48507	P48507	Glutamate--cysteine ligase regulatory subunit	GCLM
22.2983	22.0319	22.1737	22.3841	21.4912	22.5488	22.0782	22.5974	22.7959	22.0512	22.2669	22.2492	22.0372	21.6301	22.3758	22.269	22.2542	22.228	22.0425	21.7515	22.0444	465.599	22.1714	22.228	22.2069	0.306372	0.0138183	0.176743	21.4912	22.7959	1.30471	21	0.255791	22.0425	22.2983	-0.310311	0.648272	P48556	P48556	26S proteasome non-ATPase regulatory subunit 8	PSMD8
23.3974	23.6627	23.0908	23.4882	23.7186	23.2063	23.6348	23.0977	23.0927	23.4363	23.4133	23.3019	23.8416	23.3901	23.5745	23.2714	23.4676	23.4679	23.3042	23.6218	23.7289	492.209	23.4385	23.4363	23.4389	0.217965	0.00929942	0.164896	23.0908	23.8416	0.750803	21	0.319889	23.3019	23.6218	-0.03035	-0.757611	P48637	P48637	Glutathione synthetase	GSS
25.9491	26.096	25.7874	25.9043	26.2358	25.8292	26.1184	26.309	25.8212	25.9161	25.8004	25.9613	25.9578	25.9385	25.7995	26.1236	26.2112	26.2344	25.8385	26.152	26.0392	546.023	26.0011	25.9577	25.9859	0.166148	0.00639006	0.138245	25.7874	26.309	0.521664	21	0.285082	25.8385	26.1236	0.344946	-1.19523	P48643	P48643	T-complex protein 1 subunit epsilon	CCT5
27.0678	27.6738	26.9083	27.1228	28.1674	27.7201	27.5978	27.0398	26.852	27.5269	27.064	27.2073	27.5243	27.3336	27.1359	27.2506	27.6714	27.9445	27.3082	27.857	27.7112	575.685	27.4136	27.3336	27.3797	0.362147	0.0132105	0.269514	26.852	28.1674	1.31546	21	0.551067	27.1228	27.6738	0.303988	-0.769985	P48735;REV__Q00169	P48735	Isocitrate dehydrogenase [NADP], mitochondrial	IDH2
23.1712	23.6212	23.1556	23.3629	23.5723	23.3438	23.3116	23.1746	22.4336	23.1848	23.6985	23.3242	23.5074	23.245	23.2918	23.1136	23.2544	23.6413	23.1684	23.1731	23.5386	489.288	23.2994	23.2918	23.305	0.269213	0.0115545	0.120596	22.4336	23.6985	1.26486	21	0.33423	23.1731	23.5074	-1.38303	4.53103	P48739	P48739	Phosphatidylinositol transfer protein beta isoform	PITPNB
22.3358	22.0903	22.0911	22.2412	22.5057	21.8924	22.1127	22.2186	21.4622	22.2107	22.5311	22.4329	22.2368	22.3071	22.0509	22.0059	22.0179	21.9706	22.0472	22.2135	22.071	465.046	22.145	22.1127	22.1383	0.232765	0.0105109	0.106831	21.4622	22.5311	1.06894	21	0.19401	22.0472	22.2412	-0.897971	2.73843	P49137;Q96PN8;O43930;P51817	P49137	MAP kinase-activated protein kinase 2	MAPKAPK2
24.2465	24.105	24.3205	24.3562	24.0002	24.877	24.23	23.8143	23.722	23.5233	23.5261	23.845	23.4443	23.2758	23.6072	23.9207	23.9476	23.8397	23.8672	23.4241	23.3439	501.236	23.8684	23.845	23.8405	0.396819	0.0166253	0.318867	23.2758	24.877	1.60116	21	0.578899	23.5261	24.105	0.648415	0.515974	P49189	P49189	4-trimethylaminobutyraldehyde dehydrogenase	ALDH9A1
21.3381	21.2889	21.5234	20.3051	22.3352	21.3201	21.7989	20.3751	21.5438	20.7404	21.2626	20.9345	22.115	20.8978	21.3983	21.4736	21.4236	21.7425	19.9481	20.3846	21.5444	445.694	21.2235	21.3381	21.2974	0.608473	0.0286697	0.403584	19.9481	22.3352	2.3871	21	0.64605	20.8978	21.5438	-0.41339	-0.147731	P49247	P49247	Ribose-5-phosphate isomerase	RPIA
23.9781	24.1672	24.0059	23.9656	24.4595	23.7713	24.372	24.6396	24.3634	24.3594	24.3259	23.9936	23.8853	24.1911	23.7414	24.2351	24.0913	24.1261	24.5939	23.8409	23.9013	507.008	24.1432	24.1261	24.133	0.260871	0.0108051	0.224812	23.7414	24.6396	0.898251	21	0.393766	23.9656	24.3594	0.291886	-0.818412	P49257	P49257	Protein ERGIC-53	LMAN1
25.8668	25.8009	25.3756	25.5536	25.842	24.341	25.9163	26.5432	25.4485	25.7516	25.8658	25.4743	25.4447	25.9157	25.5473	26.1875	25.7244	25.8819	26.2048	25.9407	25.8964	540.523	25.7392	25.842	25.8173	0.427735	0.016618	0.117666	24.341	26.5432	2.20216	21	0.368441	25.5473	25.9157	-1.49797	5.31232	P49327	P49327	Fatty acid synthase;[Acyl-carrier-protein] S-acetyltransferase;[Acyl-carrier-protein] S-malonyltransferase;3-oxoacyl-[acyl-carrier-protein] synthase;3-oxoacyl-[acyl-carrier-protein] reductase;3-hydroxyacyl-[acyl-carrier-protein] dehydratase;Enoyl-[acyl-carrier-protein] reductase;Oleoyl-[acyl-carrier-protein] hydrolase	FASN
21.164	21.3669	20.8653	20.3324	21.749	21.0729	21.0183	19.9794	19.4514	20.9795	20.4982	20.441	22.1827	21.4947	21.5858	21.2864	21.3355	21.3348	20.357	21.7802	21.7898	442.065	21.0507	21.164	21.15	0.673854	0.032011	0.42173	19.4514	22.1827	2.73135	21	0.996441	20.4982	21.4947	-0.634186	0.159781	P49354	P49354	Protein farnesyltransferase/geranylgeranyltransferase type-1 subunit alpha	FNTA
26.137	26.2702	26.1059	26.1781	26.445	26.1115	26.2259	26.5889	26.3235	26.1942	26.3612	26.1419	26.2014	26.1144	26.0123	26.2971	26.3827	26.4815	26.1884	26.2685	26.3978	551.427	26.2584	26.2259	26.2379	0.144827	0.00551545	0.0976105	26.0122	26.5889	0.576675	21	0.219299	26.1419	26.3612	0.552477	-0.135852	P49368	P49368	T-complex protein 1 subunit gamma	CCT3
24.3786	24.591	24.0805	24.3502	24.6484	21.6667	24.6287	24.6245	23.76	24.4446	24.5315	24.4278	24.6746	24.4198	24.1573	24.5939	24.6092	24.8644	24.5308	24.5651	24.5776	511.125	24.3393	24.5315	24.54	0.65714	0.0269991	0.103642	21.6667	24.8644	3.19769	21	0.230627	24.3786	24.6092	-3.69109	15.061	P49407;P10523	P49407	Beta-arrestin-1	ARRB1
25.7135	25.9255	26.1021	25.7832	26.3892	26.689	26.3209	25.5844	25.2487	25.4666	25.5251	25.6208	25.8279	25.7181	25.6488	25.7039	26.1449	25.7854	25.3091	25.9649	25.6709	542.143	25.8163	25.7181	25.7355	0.355729	0.0137792	0.193068	25.2487	26.689	1.4403	21	0.344063	25.6208	25.9649	0.776243	0.580689	P49411	P49411	Elongation factor Tu, mitochondrial	TUFM
24.4709	24.7278	24.4813	24.4059	25.0216	24.0423	24.6588	24.8638	24.2079	24.7025	24.4862	24.4199	24.8606	24.7565	24.6876	24.6967	24.8181	25.0382	24.3211	24.5827	24.9034	517.154	24.6264	24.6876	24.6528	0.260837	0.0105918	0.201473	24.0423	25.0382	0.995861	21	0.347157	24.4709	24.8181	-0.435008	-0.176791	P49588	P49588	Alanine--tRNA ligase, cytoplasmic	AARS
21.7366	21.0821	22.3853	21.794	21.2728	22.6665	21.5842	21.6546	22.2113	21.5622	21.5992	21.5238	21.5542	21.4923	21.9441	21.9676	21.4333	21.9453	21.4883	21.0766	21.7718	455.746	21.7022	21.5992	21.6141	0.392478	0.0180847	0.172577	21.0766	22.6665	1.58993	21	0.451855	21.4923	21.9441	0.713391	0.784246	P49589	P49589	Cysteine--tRNA ligase, cytoplasmic	CARS
24.5397	24.6212	24.554	24.6273	24.4617	24.9812	24.4505	24.6042	24.3414	24.6469	24.5472	24.4191	24.4493	24.5929	24.5528	24.4565	24.4721	24.4561	24.358	24.689	24.4278	515.249	24.5357	24.5397	24.5185	0.139684	0.00569312	0.0835953	24.3414	24.9812	0.639875	21	0.153675	24.4505	24.6042	1.55425	4.16558	P49591	P49591	Serine--tRNA ligase, cytoplasmic	SARS
23.2819	23.9312	22.8896	23.225	23.5502	21.8087	23.6233	23.3786	22.4948	23.5729	23.5813	23.5886	23.5921	23.8291	23.7306	23.8389	23.8136	23.9443	23.2165	24.2222	23.9054	493.019	23.4771	23.5886	23.6197	0.545016	0.0232148	0.250303	21.8086	24.2222	2.41357	21	0.547174	23.2819	23.8291	-1.70516	3.60417	P49593	P49593	Protein phosphatase 1F	PPM1F
23.0639	23.3782	23.3693	23.1329	23.6281	24.2436	23.2461	23.26	23.6185	23.2901	23.2188	23.3703	23.5589	22.8972	23.1014	23.306	23.3981	23.9167	23.2468	23.2754	23.702	491.222	23.3915	23.3061	23.2994	0.304792	0.01303	0.0920143	22.8972	24.2436	1.34636	21	0.312866	23.2461	23.5589	1.18756	2.00254	P49720	P49720	Proteasome subunit beta type-3	PSMB3
23.9109	23.9244	23.8541	23.8304	23.6354	24.581	24.0584	23.8548	24.1789	24.0629	23.9146	23.9644	23.5934	23.4475	23.6953	23.7505	23.9653	24.0521	23.8408	23.6873	23.632	501.434	23.8778	23.8548	23.8508	0.242675	0.0101632	0.159513	23.4475	24.581	1.1335	21	0.270044	23.6953	23.9653	0.954687	2.46167	P49721	P49721	Proteasome subunit beta type-2	PSMB2
25.3198	25.8258	25.3613	25.1702	25.798	25.1671	25.3344	24.7594	24.6513	24.5838	25.2733	25.0016	25.3343	25.1832	24.7961	25.0423	25.1408	24.906	25.0696	25.1035	24.8687	527.69	25.1281	25.1408	25.1106	0.320404	0.0127508	0.19347	24.5838	25.8258	1.24201	21	0.413832	24.906	25.3198	0.492499	0.491192	P49748	P49748	Very long-chain specific acyl-CoA dehydrogenase, mitochondrial	ACADVL
24.5312	24.8866	24.6079	24.5308	25.0332	24.3953	25.0579	24.5604	24.3253	24.7269	24.6478	24.7445	24.8178	24.9697	24.7109	24.8809	24.6301	24.6557	24.9104	24.8365	24.3773	518.837	24.7065	24.7109	24.7097	0.210961	0.00853867	0.169991	24.3253	25.0579	0.732552	21	0.320471	24.5604	24.8809	-0.10127	-0.769878	P49755	P49755	Transmembrane emp24 domain-containing protein 10	TMED10
23.9513	23.6657	23.9663	23.6441	22.0609	24.3176	23.4123	23.6985	23.1605	23.4898	23.0152	24.065	23.7048	23.5713	24.1259	23.769	23.4877	23.216	23.1382	23.2623	23.1945	493.917	23.5199	23.5713	23.5765	0.489367	0.0208066	0.35527	22.061	24.3176	2.2566	21	0.553013	23.216	23.769	-1.09514	2.81128	P49773	P49773	Histidine triad nucleotide-binding protein 1	HINT1
20.2363	20.1139	20.589	20.6753	20.5045	19.8651	20.4889	20.0289	20.419	21.0852	20.3845	20.8597	20.7207	20.4074	20.2567	20.2837	20.4956	20.293	20.8005	20.5915	20.6081	429.707	20.4623	20.4889	20.4697	0.288164	0.0140827	0.195856	19.8651	21.0852	1.22009	21	0.324457	20.2836	20.6081	0.0218433	0.20925	P49795	P49795	Regulator of G-protein signaling 19	RGS19
22.5426	22.9022	22.6669	22.8061	23.332	24.0183	23.1742	22.7768	22.1426	22.6652	22.5641	22.1106	22.8929	22.4081	22.6863	22.3022	22.7201	22.9872	22.3319	22.9179	22.4371	477.385	22.7326	22.6863	22.6702	0.431111	0.0189644	0.231543	22.1106	24.0183	1.90763	21	0.465065	22.4372	22.9022	1.23887	2.86128	P49821	P49821	NADH dehydrogenase [ubiquinone] flavoprotein 1, mitochondrial	NDUFV1
20.5367	20.0518	20.1282	20.6218	20.2273	20.0539	20.1694	20.7478	19.6642	20.2812	20.1825	20.0653	19.9945	20.089	20.5798	20.2138	19.8348	20.0554	20.1577	20.3826	20.1787	424.216	20.2008	20.1694	20.157	0.259078	0.0128251	0.11401	19.6642	20.7478	1.08357	21	0.225794	20.0554	20.2812	0.352887	0.389529	P49840	P49840	Glycogen synthase kinase-3 alpha	GSK3A
20.9396	21.1334	21.5488	21.5669	21.5096	19.9569	21.1191	21.4933	20.7867	21.27	21.0682	21.2229	21.1903	21.4981	21.005	21.3583	21.2597	21.2415	21.1889	21.2614	21.2448	444.863	21.184	21.2415	21.2491	0.3474	0.0163992	0.122417	19.9569	21.5669	1.61003	21	0.23918	21.1191	21.3583	-2.27443	7.46977	P49841	P49841	Glycogen synthase kinase-3 beta	GSK3B
25.5109	26.0303	25.5218	25.6434	26.523	21.0169	25.958	25.6573	25.3749	26.0587	25.9971	26.0059	26.1557	26.0891	25.5786	25.8991	26.0918	26.1271	26.176	26.2157	26.1584	539.79	25.7043	26.0059	26.0008	1.11186	0.0432558	0.152542	21.0169	26.523	5.50607	21	0.483633	25.6434	26.1271	-4.08966	17.8613	P50148;P29992;REV__Q01826;Q03113	P50148	Guanine nucleotide-binding protein G(q) subunit alpha	GNAQ
23.0509	23.4486	23.6876	23.3273	23.8163	23.9075	23.7447	23.0188	22.6997	23.1792	23.2524	22.9696	23.355	23.2395	23.3126	23.207	23.7182	23.4796	22.7129	23.1056	23.1524	489.385	23.3041	23.2524	23.2769	0.336195	0.0144264	0.20154	22.6997	23.9075	1.20781	21	0.374075	23.1056	23.4796	0.0826566	-0.480168	P50213	P50213	Isocitrate dehydrogenase [NAD] subunit alpha, mitochondrial	IDH3A
23.2995	23.6267	22.8925	23.1468	23.8419	21.2689	24.7659	23.6651	21.1395	22.8908	23.4529	24.2008	24.5836	24.0201	24.0581	22.2332	22.2949	22.4404	23.929	24.9148	24.8288	491.494	23.4045	23.6267	23.5583	1.08182	0.0462228	0.734221	21.1395	24.9148	3.77533	21	1.16736	22.8908	24.0581	-0.599945	-0.201934	P50225;P50226	P50225;P50226	Sulfotransferase 1A1;Sulfotransferase 1A2	SULT1A1;SULT1A2
27.0698	27.0656	27.0104	27.0398	26.9999	27.0182	27.0289	26.9172	27.0415	27.1215	27.0122	27.069	27.0334	26.9453	26.9895	27.1156	27.1258	27.2233	27.0561	27.1255	27.0491	568.057	27.0504	27.0415	27.0439	0.0676812	0.00250205	0.0292244	26.9172	27.2232	0.306063	21	0.0575638	27.0122	27.0698	0.469467	1.20651	P50395	P50395	Rab GDP dissociation inhibitor beta	GDI2
24.328	23.7829	24.4497	24.6906	23.3639	23.1557	23.7771	24.9499	24.1709	24.9923	24.5257	24.6748	24.063	24.883	24.2485	24.6263	23.4996	24.2562	24.9539	24.0545	24.3334	509.78	24.2752	24.328	24.3349	0.530848	0.0218679	0.346811	23.1557	24.9923	1.83664	21	0.620325	24.0545	24.6748	-0.546129	-0.410044	P50402	P50402	Emerin	EMD
24.7679	25.4787	24.9114	24.938	25.6226	24.7487	24.5	24.1474	24.3613	24.2176	24.8812	24.4953	24.8877	25.3201	24.8395	24.9568	25.2851	24.8885	25.0345	24.6554	24.6643	521.602	24.8382	24.8812	24.8436	0.382775	0.0154107	0.216871	24.1474	25.6225	1.47514	21	0.30142	24.6554	24.9568	0.186162	-0.0504545	P50416;Q92523	P50416	Carnitine O-palmitoyltransferase 1, liver isoform	CPT1A
22.7022	20.7419	22.0236	21.6087	21.7523	21.5493	20.8179	21.359	20.8353	21.2298	21.579	22.2424	20.6458	19.3196	21.4767	21.2759	20.8751	21.0207	21.4532	21.568	19.5357	445.612	21.2196	21.359	21.3554	0.784183	0.0369555	0.393379	19.3196	22.7022	3.38261	21	0.743675	20.8353	21.579	-0.789254	1.45592	P50452	P50452	Serpin B8	SERPINB8
25.1531	25.242	25.4884	25.4512	25.0694	26.7195	25.1267	25.1178	24.9031	25.1556	25.574	25.6022	25.5372	25.1535	25.4039	25.4359	25.2558	25.3696	25.0433	24.9587	25.1456	531.906	25.3289	25.242	25.2523	0.378277	0.0149346	0.172623	24.9031	26.7195	1.81636	21	0.324455	25.1267	25.4512	2.58433	9.09894	P50453	P50453	Serpin B9	SERPINB9
25.3007	25.1883	25.2337	24.9907	24.894	24.9806	25.104	25.2172	25.2862	25.2435	25.1645	25.0602	24.9815	25.1041	25.0568	25.2386	25.0839	24.8452	25.1071	24.9102	24.7951	526.786	25.085	25.104	25.0942	0.147311	0.00587248	0.122515	24.7951	25.3007	0.505659	21	0.235733	24.9815	25.2172	-0.356729	-0.799002	P50502;Q8NFI4;Q8IZP2	P50502;Q8NFI4;Q8IZP2	Hsc70-interacting protein;Putative protein FAM10A5;Putative protein FAM10A4	ST13;ST13P5;ST13P4
27.8462	27.5128	27.6724	27.8303	26.8443	26.3677	27.2342	27.714	27.3072	28.1456	27.7509	28.0348	27.5307	28.2365	27.8377	27.9776	27.3097	27.9051	28.017	27.9425	28.0029	581.02	27.6676	27.8303	27.8206	0.452878	0.0163685	0.186752	26.3677	28.2365	1.86878	21	0.464777	27.5128	27.9775	-1.44711	2.28384	P50552	P50552	Vasodilator-stimulated phosphoprotein	VASP
24.4243	24.8208	24.4761	24.4666	24.9739	25.196	24.8336	24.4301	24.8126	24.62	24.4068	24.6922	24.8049	24.4424	24.5729	24.4741	24.7493	24.6683	24.2818	24.8858	24.6932	517.726	24.6536	24.6683	24.6469	0.22631	0.00917958	0.192228	24.2818	25.196	0.914209	21	0.345972	24.4666	24.8126	0.507212	0.00437206	P50570	P50570	Dynamin-2	DNM2
25.9753	26.465	25.708	26.1036	26.3228	23.6583	26.0714	26.2895	25.6908	26.1797	25.9401	25.8772	26.0906	26.281	26.0131	26.0795	26.3187	26.291	26.4403	26.432	26.2797	546.508	26.0242	26.1036	26.1449	0.585768	0.0225086	0.185917	23.6583	26.465	2.8067	21	0.315729	25.9753	26.291	-3.56379	14.5535	P50851	P50851	Lipopolysaccharide-responsive and beige-like anchor protein	LRBA
23.5269	22.2869	23.1988	23.4675	21.6435	24.0882	22.7124	22.6962	22.4226	21.9078	21.8067	22.2904	21.4439	20.9511	22.7906	22.3654	22.7034	22.1105	20.2077	21.0113	21.8114	467.443	22.2592	22.2904	22.2987	0.929598	0.0417624	0.483725	20.2076	24.0882	3.88056	21	0.905685	21.8067	22.7124	-0.182404	0.166539	P50914	P50914	60S ribosomal protein L14	RPL14
26.3933	26.3991	26.2445	26.3107	26.5615	26.3576	26.4755	26.7259	26.4294	26.3752	26.3643	26.2998	26.2496	26.3754	26.185	26.5357	26.5311	26.525	26.471	26.4325	26.2706	554.513	26.4054	26.3933	26.3939	0.127996	0.00484735	0.0826378	26.185	26.7259	0.540865	21	0.164761	26.3107	26.4755	0.52555	0.540747	P50990	P50990	T-complex protein 1 subunit theta	CCT8
25.8891	26.0923	25.7772	25.7481	26.352	25.7954	25.9106	26.1842	25.8899	25.979	26.0644	25.8188	25.9825	25.9436	25.8846	26.0885	26.1343	26.181	26.0556	26.153	26.1215	546.046	26.0022	25.9825	25.9926	0.159343	0.00612808	0.109739	25.7481	26.352	0.603884	21	0.232395	25.8891	26.1215	0.211706	-0.51697	P50991	P50991	T-complex protein 1 subunit delta	CCT4
25.3045	24.9871	25.4712	25.3961	24.8609	26.0923	25.1319	24.9225	25.7509	25.225	25.2627	25.3898	25.1173	25.0829	25.2484	25.0612	24.939	24.9153	24.8785	25.0986	25.0264	529.163	25.1982	25.1173	25.1254	0.303327	0.0120377	0.178282	24.8609	26.0923	1.23137	21	0.317373	24.9871	25.3045	1.52042	2.75107	P50995	P50995	Annexin A11	ANXA11
25.0579	25.3216	25.1639	25.1783	25.5294	24.6965	25.3731	25.0239	25.211	25.4839	25.3384	25.2874	25.4476	25.4421	25.0083	25.299	25.5227	25.2945	25.4759	25.2728	25.3419	530.77	25.2748	25.299	25.3075	0.203828	0.0080645	0.135052	24.6965	25.5294	0.832878	21	0.263769	25.1783	25.4421	-1.17641	1.83731	P51148	P51148	Ras-related protein Rab-5C	RAB5C
26.5351	26.535	26.5661	26.4748	26.7203	25.6364	26.3785	26.5388	26.3782	26.8305	26.8353	26.959	26.8082	26.8269	26.7008	26.6746	26.3806	26.5956	26.8933	26.8113	26.7874	558.867	26.6127	26.6747	26.6688	0.285374	0.0107232	0.13965	25.6364	26.959	1.32262	21	0.276272	26.535	26.8113	-2.03367	6.16055	P51149	P51149	Ras-related protein Rab-7a	RAB7A
22.8319	21.611	22.6619	22.5838	21.1099	23.7779	22.5723	22.5906	24.2709	21.2222	22.3322	22.7508	22.0032	21.5523	21.4699	21.949	22.1385	21.3812	21.6824	21.1129	20.6454	464.25	22.1071	22.0032	21.9959	0.895978	0.0405289	0.58742	20.6454	24.2709	3.62557	21	1.12067	21.4699	22.5906	0.702114	0.493454	P51159	P51159	Ras-related protein Rab-27A	RAB27A
24.6578	24.4884	24.3746	24.2525	23.6906	21.394	23.7694	24.5465	23.9473	24.5962	24.6436	24.6797	24.5133	24.7191	24.621	24.766	24.2249	24.6995	24.6059	24.8279	24.804	510.822	24.3249	24.5962	24.6099	0.745781	0.0306592	0.12294	21.394	24.8279	3.43385	21	0.427221	24.2525	24.6797	-3.33284	12.719	P51452	P51452	Dual specificity protein phosphatase 3	DUSP3
21.9091	21.8354	22.4027	22.0521	22.2041	22.0733	21.954	21.5241	21.8512	21.9194	21.7587	22.3323	22.3122	22.1014	21.9352	21.9486	22.1424	22.0254	21.7684	22.0586	22.062	462.171	22.0081	22.0254	22.0149	0.208345	0.00946675	0.116293	21.5241	22.4027	0.878569	21	0.192261	21.9091	22.1014	-0.116738	0.416502	P51570	P51570	Galactokinase	GALK1
23.5099	23.7174	23.6959	23.4748	23.8287	23.4953	23.9195	23.4891	23.0198	23.7378	23.532	23.2089	23.645	23.6604	23.321	23.726	23.6241	23.4991	23.8083	23.3406	23.2664	494.52	23.5486	23.532	23.5568	0.225197	0.00956307	0.185474	23.0198	23.9195	0.899731	21	0.242615	23.4748	23.7174	-0.56904	0.061009	P51571	P51571	Translocon-associated protein subunit delta	SSR4
25.2052	25.5761	24.9655	25.138	25.8646	24.682	25.413	25.0676	24.8597	25.1909	25.1131	25.247	25.3845	25.4911	24.8745	25.1998	25.5408	25.3768	25.4969	24.9704	25.1277	529.785	25.2279	25.1998	25.2152	0.282916	0.0112144	0.213251	24.682	25.8646	1.18261	21	0.345392	25.0676	25.413	0.202382	0.0111591	P51572	P51572	B-cell receptor-associated protein 31	BCAP31
25.2858	25.6679	25.1562	24.998	25.9328	23.3255	25.4123	25.6901	25.423	25.7573	25.6689	25.4121	25.6819	26.0116	25.3802	25.7578	25.594	25.7208	26.0339	25.8898	25.6937	535.494	25.4997	25.6689	25.6306	0.566556	0.0222181	0.24593	23.3255	26.0338	2.70831	21	0.345179	25.4121	25.7573	-3.02497	11.3392	P51659	P51659	Peroxisomal multifunctional enzyme type 2;(3R)-hydroxyacyl-CoA dehydrogenase;Enoyl-CoA hydratase 2	HSD17B4
22.5258	22.3563	22.6795	22.4517	22.4904	22.5405	22.4982	22.7278	22.4496	22.4571	22.3081	22.6965	22.778	22.2555	22.4382	22.6468	22.9328	22.934	22.3783	22.4847	22.5503	473.58	22.5514	22.4982	22.5163	0.185671	0.00823323	0.119917	22.2555	22.934	0.678551	21	0.229887	22.4496	22.6795	0.661629	-0.042121	P51665	P51665	26S proteasome non-ATPase regulatory subunit 7	PSMD7
24.7331	24.9091	24.7022	24.8997	24.9586	24.524	25.1418	24.8655	24.6536	25.097	24.7315	24.9007	24.9268	25.0233	24.8343	24.9065	25.0662	24.9258	24.6728	24.8229	24.7908	522.086	24.8612	24.8997	24.8758	0.155877	0.00626989	0.108864	24.524	25.1418	0.617796	21	0.193737	24.7331	24.9268	-0.188427	-0.173297	P51692	P51692	Signal transducer and activator of transcription 5B	STAT5B
20.0583	20.3977	20.1901	20.1464	20.3471	19.2807	20.1587	20.4151	20.1535	20.2459	20.2219	20.3621	19.9843	20.3875	20.0695	19.9403	20.0483	20.0125	20.3553	20.3013	20.3564	423.433	20.1635	20.1901	20.2071	0.251299	0.0124631	0.156963	19.2807	20.4151	1.13443	21	0.297031	20.0583	20.3553	-2.22884	7.11152	P51790;P51793	P51790;P51793	H(+)/Cl(-) exchange transporter 3;H(+)/Cl(-) exchange transporter 4	CLCN3;CLCN4
22.8265	22.2458	22.6226	22.7092	22.1241	21.308	21.9022	23.384	22.8265	22.6236	22.9805	22.8826	22.0405	22.8424	22.4879	23.1547	22.4527	23.0693	23.0424	22.4293	22.645	474.6	22.6	22.645	22.6762	0.480832	0.0212758	0.23761	21.308	23.384	2.07606	21	0.45335	22.4293	22.8826	-0.931693	1.27498	P51809	P51809	Vesicle-associated membrane protein 7	VAMP7
22.8863	22.8144	22.8466	22.9052	22.4766	23.1475	22.539	22.4866	22.5296	23.1203	22.4002	22.9088	22.73	22.4843	22.9214	22.5246	23.0525	22.7839	22.5921	22.9216	22.5587	477.63	22.7443	22.7838	22.748	0.231319	0.0101704	0.225163	22.4002	23.1475	0.747234	21	0.379187	22.5296	22.9088	0.171409	-1.25732	P51812;Q15349;Q9UK32;O60307;Q9Y2H9;Q6P0Q8;O15021	P51812	Ribosomal protein S6 kinase alpha-3	RPS6KA3
23.7174	22.3211	24.1419	24.1205	20.9654	24.5969	22.5731	22.2347	23.5015	22.7419	22.2	23.1404	21.7966	21.381	22.8404	22.619	22.9392	22.5661	21.9033	20.7485	21.666	474.715	22.6055	22.5731	22.5718	1.02921	0.0455291	0.6698	20.7485	24.5969	3.84845	21	1.23714	21.9033	23.1404	0.142216	-0.395579	P51858	P51858	Hepatoma-derived growth factor	HDGF
20.8239	21.5749	20.9824	21.425	21.8439	21.9953	22.0469	20.6399	19.5945	21.5744	21.0883	21.3138	21.1404	20.9098	21.6743	21.1482	21.4898	20.6568	20.7455	21.6762	21.5476	445.892	21.2329	21.3138	21.3147	0.56689	0.0266986	0.360472	19.5945	22.0469	2.45243	21	0.665079	20.9098	21.5749	-1.06706	2.10041	P51970	P51970	NADH dehydrogenase [ubiquinone] 1 alpha subcomplex subunit 8	NDUFA8
25.6949	24.5433	25.7002	25.7221	23.5879	27.4266	24.7046	24.0549	24.2667	24.7096	24.0569	24.7742	23.8571	23.4715	25.3238	24.8095	25.0007	24.3926	22.571	23.5299	23.5459	515.744	24.5592	24.5433	24.4706	1.05775	0.0430695	0.686178	22.571	27.4266	4.85562	21	1.14358	23.8571	25.0007	0.739594	1.54411	P51991	P51991	Heterogeneous nuclear ribonucleoprotein A3	HNRNPA3
26.7591	26.6344	26.42	26.4786	26.5612	26.4971	26.4841	26.8421	27.7574	26.4113	26.7137	26.679	26.6119	26.7719	26.4272	26.5491	26.4861	26.6421	26.6794	26.6047	26.4714	559.482	26.642	26.6047	26.586	0.284152	0.0106656	0.118589	26.4113	27.7574	1.34615	21	0.195276	26.4841	26.6794	3.24078	12.6619	P52209	P52209	6-phosphogluconate dehydrogenase, decarboxylating	PGD
25.704	24.9825	25.9645	25.5364	24.8404	27.5352	25.5529	24.4197	25.1583	24.539	24.6873	24.8862	24.4975	23.6083	25.4529	25.1447	25.4233	24.901	22.7632	23.6565	24.1458	523.4	24.9238	24.901	24.9173	0.979227	0.0392888	0.522299	22.7632	27.5352	4.77197	21	0.955463	24.4975	25.4529	0.296685	2.09957	P52272	P52272	Heterogeneous nuclear ribonucleoprotein M	HNRNPM
20.4994	21.1628	20.9463	21.1458	21.5224	20.764	21.1926	21.8948	21.659	21.3018	21.3848	20.9208	21.0337	21.0982	21.0837	21.5558	21.0825	20.9295	21.679	20.8158	21.2368	444.909	21.1862	21.1458	21.1585	0.339778	0.0160377	0.21628	20.4994	21.8948	1.39541	21	0.438515	20.9463	21.3848	0.244376	-0.0587337	P52294;O15131	P52294	Importin subunit alpha-5;Importin subunit alpha-5, N-terminally processed	KPNA1
23.8338	23.972	23.8253	23.9468	24.028	22.8152	23.9643	23.8258	23.6319	24.1359	23.9618	24.0251	24.0876	24.1424	23.7734	24.055	24.1089	24.0468	24.27	24.234	24.1809	502.865	23.946	24.0251	24.0189	0.304081	0.0126987	0.110737	22.8152	24.27	1.45478	21	0.275093	23.8338	24.1089	-2.73377	9.69346	P52306	P52306	Rap1 GTPase-GDP dissociation stimulator 1	RAP1GDS1
26.5041	26.0522	26.6839	26.5101	25.6056	27.0665	26.0735	26.3879	26.3219	26.504	26.5737	26.605	26.0874	26.4803	26.482	26.4039	26.3226	26.1281	26.2091	25.996	26.0605	553.058	26.3361	26.3879	26.3564	0.309499	0.0117519	0.185822	25.6056	27.0665	1.46093	21	0.416676	26.0874	26.5041	-0.0590845	1.14535	P52565	P52565	Rho GDP-dissociation inhibitor 1	ARHGDIA
28.4524	27.5702	28.3639	28.3233	26.4312	28.8036	27.3118	28.0254	28.7553	28.3239	28.2723	28.5029	27.6389	28.185	28.2995	28.0587	27.6775	27.827	28.1359	27.5737	27.6748	588.207	28.0099	28.1358	28.1073	0.543392	0.0194	0.316576	26.4312	28.8036	2.37236	21	0.649075	27.6749	28.3239	-1.13558	2.23764	P52566	P52566	Rho GDP-dissociation inhibitor 2	ARHGDIB
21.6817	20.6077	21.4329	21.0656	19.8584	21.5492	20.3236	21.1897	21.3186	21.3524	21.1025	20.8205	21.0778	21.7907	21.5678	21.6134	20.3886	20.4399	20.7951	20.879	20.9989	441.854	21.0407	21.0778	21.0869	0.510718	0.0242729	0.355047	19.8584	21.7907	1.93237	21	0.63777	20.7951	21.4329	-0.563988	-0.184921	P52594	P52594	Arf-GAP domain and FG repeat-containing protein 1	AGFG1
24.4196	23.4865	24.6984	24.3003	22.8865	25.781	23.9242	22.7935	23.5693	23.6755	23.7058	23.9579	23.3676	22.723	24.2078	24.0668	23.9685	23.5082	22.8172	23.3016	23.0462	498.205	23.7241	23.6755	23.64	0.734463	0.0309585	0.39126	22.723	25.781	3.05801	21	0.765181	23.3016	24.0668	0.940585	1.69347	P52597	P52597	Heterogeneous nuclear ribonucleoprotein F;Heterogeneous nuclear ribonucleoprotein F, N-terminally processed	HNRNPF
21.9655	22.5946	22.0321	22.0307	22.0444	21.8178	22.5406	21.0702	21.5652	22.1793	21.5354	21.7755	22.4542	22.4406	22.1529	22.1532	22.1483	22.108	21.5337	21.4255	21.9088	461.476	21.9751	22.0321	22.0279	0.391141	0.0177993	0.214336	21.0702	22.5946	1.52439	21	0.377756	21.7755	22.1532	-0.463029	0.0166416	P52788	P52788	Spermine synthase	SMS
20.8075	20.8969	21.0532	21.2139	21.0444	21.5705	21.4479	21.5952	20.725	20.874	20.8642	20.9288	21.0169	20.5782	20.4058	20.9615	21.1557	20.8092	20.5864	20.7526	20.9129	440.201	20.9619	20.9129	20.899	0.307933	0.0146901	0.140337	20.4058	21.5952	1.18936	21	0.245741	20.8075	21.0532	0.57841	0.269113	P52815	P52815	39S ribosomal protein L12, mitochondrial	MRPL12
27.2753	27.3837	27.3179	27.1873	27.2695	27.3278	27.411	26.9223	26.7674	27.3642	27.3514	27.2515	27.3552	27.4785	27.3117	27.5051	27.4461	27.3462	27.4473	27.2712	27.0836	573.074	27.2892	27.3278	27.3402	0.178551	0.00654289	0.0583725	26.7674	27.5051	0.737698	21	0.114227	27.2695	27.3837	-1.67831	3.08824	P52907	P52907	F-actin-capping protein subunit alpha-1	CAPZA1
24.0629	23.759	23.731	23.5095	23.5908	23.5499	23.6662	24.008	24.0669	24.1381	24.1319	24.0763	23.8355	23.8291	23.6701	23.456	23.2788	23.6055	24.032	24.1123	24.0005	500.11	23.8148	23.8291	23.8246	0.258184	0.0108413	0.233812	23.2788	24.1381	0.859247	21	0.457447	23.6055	24.0629	-0.35174	-1.01128	P53004	P53004	Biliverdin reductase A	BLVRA
22.3567	22.7471	22.3741	22.2511	22.7996	22.6303	22.844	22.2958	22.035	22.3193	22.4689	22.7002	22.7001	22.6327	22.6013	22.408	22.8089	22.9345	22.2818	22.5575	22.3139	473.06	22.5267	22.5575	22.5356	0.23949	0.0106314	0.200766	22.035	22.9345	0.899437	21	0.380936	22.3193	22.7002	-0.117576	-0.834651	P53007	P53007	Tricarboxylate transport protein, mitochondrial	SLC25A1
25.6243	25.6877	25.4322	25.4939	25.7598	25.9796	25.541	25.7101	25.5968	25.6329	25.7613	25.5998	25.7663	25.5696	25.5741	25.5019	25.6842	25.7817	25.4504	25.8342	25.7466	538.729	25.6537	25.6329	25.645	0.137324	0.00535297	0.113657	25.4322	25.9796	0.547451	21	0.190207	25.5696	25.7598	0.378054	0.0414288	P53396	P53396	ATP-citrate synthase	ACLY
21.8186	21.9421	21.6982	21.4887	22.3161	21.6871	21.863	21.5651	21.1004	22.0843	21.7828	21.6731	22.068	22.1293	21.9324	22.0078	22.1043	21.8739	21.4865	21.9069	22.1486	458.677	21.8418	21.8739	21.8748	0.28163	0.0128941	0.19408	21.1004	22.3161	1.21571	21	0.380859	21.6871	22.068	-0.789751	0.993404	P53582	P53582	Methionine aminopeptidase 1	METAP1
22.1135	22.344	22.4678	22.5797	23.27	23.6008	22.9864	21.3072	22.095	22.1597	22.3428	22.3259	22.4861	21.9993	22.154	22.2914	23.099	22.5486	22.0104	22.4471	22.5172	471.146	22.4355	22.344	22.3413	0.495517	0.0220863	0.20463	21.3072	23.6008	2.29358	21	0.394684	22.154	22.5487	0.413145	1.35551	P53597	P53597	Succinyl-CoA ligase [ADP/GDP-forming] subunit alpha, mitochondrial	SUCLG1
19.699	19.9149	19.9107	19.6618	19.8933	19.4869	20.1818	20.0671	18.8945	19.8803	19.9469	19.853	20.0564	20.2125	19.628	19.8381	19.9339	19.572	20.085	19.7642	20.0238	416.504	19.8335	19.8933	19.8886	0.28942	0.0145924	0.163099	18.8945	20.2125	1.31804	21	0.324738	19.699	20.0238	-1.72571	4.63697	P53611	P53611	Geranylgeranyl transferase type-2 subunit beta	RABGGTB
25.2031	25.2008	25.1975	25.1367	25.1416	25.0242	25.03	25.0084	24.9376	25.2052	25.2418	24.9694	25.2445	25.3542	25.0969	25.2656	25.2968	25.2033	25.1542	25.2655	25.2373	528.415	25.1626	25.2008	25.191	0.113188	0.00449826	0.0641384	24.9376	25.3542	0.416574	21	0.144846	25.0969	25.2418	-0.5396	-0.529041	P53618	P53618	Coatomer subunit beta	COPB1
25.7387	25.7923	25.551	25.6305	25.7337	25.5436	25.6118	25.6131	25.6443	25.7019	25.6989	25.6316	25.5836	25.6695	25.6744	25.7919	25.6866	25.7938	25.771	25.7419	25.63	539.234	25.6778	25.6744	25.6771	0.0773479	0.00301225	0.0612812	25.5436	25.7938	0.250175	21	0.108738	25.63	25.7387	-0.0190739	-0.956991	P53621	P53621	Coatomer subunit alpha;Xenin;Proxenin	COPA
23.6205	23.2346	23.4422	23.7693	23.8488	25.9488	24.0793	23.7904	23.1608	23.116	23.1522	23.9358	23.9441	22.7459	23.5749	23.185	23.3769	23.3648	22.5674	23.172	22.8611	493.891	23.5186	23.3769	23.3992	0.691195	0.0293893	0.260939	22.5674	25.9488	3.38145	21	0.629574	23.1608	23.7903	2.155	7.29906	P53634	P53634	Dipeptidyl peptidase 1;Dipeptidyl peptidase 1 exclusion domain chain;Dipeptidyl peptidase 1 heavy chain;Dipeptidyl peptidase 1 light chain	CTSC
22.1419	22.2191	22.1532	22.2659	22.2644	21.539	21.9549	22.5006	22.5122	21.9319	22.3987	21.8333	21.825	22.2242	21.6562	21.9752	21.9235	22.6505	22.373	22.0118	21.9718	464.326	22.1108	22.1419	22.12	0.288281	0.013038	0.209967	21.539	22.6505	1.11151	21	0.33395	21.9319	22.2659	-0.0337575	-0.449794	P53680	P53680	AP-2 complex subunit sigma	AP2S1
23.422	23.0283	23.3346	23.6105	22.9154	23.7427	23.1035	23.489	23.4278	23.4214	23.3644	23.5493	22.9674	23.3529	23.3869	23.4525	23.2231	23.5467	23.4641	23.2415	23.3352	490.379	23.3514	23.3869	23.3962	0.21085	0.00902945	0.102051	22.9154	23.7427	0.827339	21	0.222618	23.2415	23.4641	-0.548971	0.0671215	P53990	P53990	IST1 homolog	IST1
22.3765	22.4275	22.5996	22.6008	22.4375	22.8607	22.1129	22.5727	22.3734	22.4679	22.3574	22.2213	22.3459	21.9858	22.6015	22.0846	22.1026	22.1428	21.8943	22.7015	22.2382	469.505	22.3574	22.3734	22.36	0.250018	0.0111828	0.226154	21.8943	22.8607	0.966356	21	0.429869	22.1428	22.5727	0.0261825	-0.534417	P53992	P53992	Protein transport protein Sec24C	SEC24C
23.8332	23.4118	24.4997	23.8259	22.1571	26.528	23.5024	22.6402	23.3897	23.314	22.9637	23.6576	22.4822	20.7921	23.7748	23.6848	23.9033	23.4974	20.6311	21.7613	22.3416	486.592	23.171	23.4118	23.381	1.27002	0.0548106	0.448164	20.6311	26.528	5.89686	21	1.29252	22.4822	23.7747	0.187749	1.95615	P53999	P53999	Activated RNA polymerase II transcriptional coactivator p15	SUB1
23.2639	23.0152	23.3598	23.1414	23.2707	23.2607	22.9637	23.4916	23.1468	23.357	23.1452	22.982	23.1406	22.71	23.2656	23.3846	23.2676	23.2326	23.1156	23.1779	23.389	487.081	23.1944	23.2326	23.2258	0.176779	0.00762164	0.0920429	22.71	23.4916	0.781542	21	0.130106	23.1406	23.2707	-0.910402	1.54839	P54136	P54136	Arginine--tRNA ligase, cytoplasmic	RARS
24.8572	25.0278	24.5758	24.5286	24.8118	25.357	25.0472	25.0633	24.7037	25.04	24.5607	24.9154	24.9062	24.8394	24.9283	24.6533	24.8843	24.874	24.6538	25.1638	25.0886	522.48	24.88	24.8843	24.8787	0.214867	0.00863613	0.162863	24.5286	25.357	0.828403	21	0.336304	24.7037	25.04	0.142568	-0.223693	P54577	P54577	Tyrosine--tRNA ligase, cytoplasmic;Tyrosine--tRNA ligase, cytoplasmic, N-terminally processed	YARS
23.74	23.7367	23.41	23.3935	23.4073	23.8825	23.6888	23.8775	23.7913	23.6608	23.8915	23.7852	23.5985	23.7686	23.7729	23.9919	23.9683	23.9262	24.0501	24.1982	23.9713	499.511	23.7862	23.7852	23.8007	0.212399	0.00892948	0.124371	23.3935	24.1982	0.804716	21	0.237434	23.6888	23.9262	-0.363811	-0.0436067	P54578	P54578	Ubiquitin carboxyl-terminal hydrolase 14	USP14
22.1412	22.5741	22.097	22.3274	22.3212	21.8509	22.2257	22.5855	22.6229	22.6802	22.7282	22.7916	22.5527	22.4974	22.3425	22.1309	22.2363	22.4802	22.7242	22.7124	22.5948	471.217	22.4389	22.4974	22.4733	0.255607	0.0113912	0.182789	21.8509	22.7916	0.940729	21	0.386583	22.2363	22.6229	-0.587874	-0.422296	P54619	P54619	5-AMP-activated protein kinase subunit gamma-1	PRKAG1
21.6612	20.7828	21.5916	21.416	20.8689	21.8498	21.4767	21.6936	21.3049	21.6442	20.98	21.7327	20.3393	21.2073	21.2492	21.5084	20.5808	20.6039	21.0236	20.7832	21.2293	445.527	21.2156	21.2492	21.2377	0.433422	0.0204294	0.380306	20.3393	21.8498	1.51046	21	0.722717	20.8689	21.5916	-0.411777	-0.880308	P54725	P54725	UV excision repair protein RAD23 homolog A	RAD23A
24.7593	24.0051	24.6669	24.7104	23.0605	24.3863	23.823	24.371	24.8448	24.8772	24.6226	24.9097	24.1299	24.741	24.8261	24.6786	23.8297	24.2644	24.7824	24.4042	24.1874	512.88	24.4229	24.6226	24.5666	0.463038	0.0189592	0.23633	23.0605	24.9097	1.84915	21	0.57189	24.1874	24.7593	-1.41328	2.2987	P54727	P54727	UV excision repair protein RAD23 homolog B	RAD23B
25.031	24.9731	25.2248	24.866	25.1543	25.8006	24.9996	24.6815	24.7266	24.7432	24.8102	24.9445	25.047	24.5271	24.7145	24.7829	25.0911	24.8437	24.6192	24.8504	24.821	523.252	24.9168	24.8504	24.8636	0.26993	0.0108333	0.135878	24.5271	25.8006	1.27342	21	0.287788	24.7432	25.031	1.73767	4.91491	P54819	P54819	Adenylate kinase 2, mitochondrial;Adenylate kinase 2, mitochondrial, N-terminally processed	AK2
25.6455	25.8047	25.6266	25.5394	25.6662	25.154	25.7852	25.7408	25.3099	25.8229	25.8734	25.9003	25.8573	25.8527	25.5732	25.796	25.7365	25.7437	25.7237	25.7172	25.6847	539.554	25.693	25.7365	25.7436	0.182672	0.00710978	0.0863934	25.154	25.9003	0.746256	21	0.159204	25.6455	25.8047	-1.71834	3.2652	P54920;Q9H115	P54920	Alpha-soluble NSF attachment protein	NAPA
23.9981	21.5388	23.5545	23.2535	19.5419	22.9815	21.0094	21.6562	23.3339	22.7223	23.3441	23.6897	22.1193	21.5856	22.8808	23.0562	21.468	20.8021	21.287	21.2477	20.7543	465.825	22.1821	22.1193	22.2045	1.20385	0.054271	0.936825	19.5419	23.9981	4.45616	21	1.96646	21.287	23.2535	-0.319135	-0.739691	P55008	P55008	Allograft inflammatory factor 1	AIF1
21.8704	21.6132	22.0255	21.6492	21.4118	22.1546	21.2882	22.3064	21.6532	21.5724	21.5031	21.5082	21.1242	21.6412	22.0227	21.8125	21.4017	21.5477	21.4066	21.4008	21.4248	454.339	21.6352	21.5724	21.5703	0.299436	0.0138402	0.165819	21.1242	22.3064	1.18224	21	0.400747	21.4118	21.8125	0.70081	0.0377995	P55010	P55010	Eukaryotic translation initiation factor 5	EIF5
22.6554	22.1703	23.0832	22.7893	21.629	23.3363	22.0791	23.2189	22.7674	22.7264	22.8716	23.167	22.1772	22.6977	22.8562	22.884	22.4786	22.4588	22.3065	22.2372	22.2239	474.814	22.6102	22.6977	22.6368	0.433707	0.0191819	0.385508	21.629	23.3363	1.70735	21	0.634481	22.2372	22.8716	-0.306102	-0.249493	P55036;A2A3N6	P55036	26S proteasome non-ATPase regulatory subunit 4	PSMD4
28.0816	27.8416	28.1105	28.032	28.0532	28.3862	27.9804	27.8946	27.8359	27.7928	28.1758	28.1218	28.0717	27.8532	28.2553	28.1359	28.5544	28.0641	27.7659	28.0271	28.2784	589.312	28.0625	28.0641	28.0459	0.199619	0.00711339	0.111742	27.7659	28.5544	0.78854	21	0.241364	27.8946	28.1359	0.623151	0.494423	P55060	P55060	Exportin-2	CSE1L
27.6193	27.8027	27.6057	27.5622	27.988	27.2737	27.8848	27.7445	27.7309	27.7346	27.697	27.5797	27.8217	27.7201	27.6207	27.7896	27.7778	27.7476	27.7241	27.8706	27.8009	582.096	27.7189	27.7346	27.7363	0.14707	0.00530576	0.0681324	27.2737	27.988	0.714312	21	0.180157	27.6207	27.8009	-1.17661	3.33107	P55072	P55072	Transitional endoplasmic reticulum ATPase	VCP
24.9917	25.1124	25.1934	25.3828	25.9363	25.5813	25.7725	25.1881	24.3191	24.5768	25.1222	25.0811	25.3125	24.9792	25.0157	25.1922	25.5739	25.5691	24.7872	25.4377	25.3631	529.488	25.2137	25.1922	25.225	0.38115	0.0151168	0.200415	24.3191	25.9363	1.6172	21	0.421932	25.0157	25.4377	-0.373593	0.558025	P55084	P55084	Trifunctional enzyme subunit beta, mitochondrial;3-ketoacyl-CoA thiolase	HADHB
25.183	24.9627	25.0648	24.672	24.2221	24.0695	24.5685	25.5504	24.8987	25.277	25.6368	25.2908	24.9446	25.5327	25.3622	25.2403	24.6016	25.0211	25.4604	25.3844	25.2351	526.179	25.0561	25.1829	25.1679	0.428231	0.0170909	0.238317	24.0695	25.6368	1.56729	21	0.463497	24.8987	25.3622	-0.859075	0.173395	P55145	P55145	Mesencephalic astrocyte-derived neurotrophic factor	MANF
23.9888	24.1329	24.0561	24.2416	24.023	23.9568	24.0009	23.7336	24.0893	24.2288	23.7522	24.0964	24.0217	24.0315	23.8998	23.89	24.0117	24.0858	23.6101	23.5937	23.5803	503.025	23.9536	24.0117	24.0222	0.195302	0.00815334	0.0846405	23.5803	24.2416	0.661354	21	0.19574	23.89	24.0858	-0.724114	-0.302821	P55160	P55160	Nck-associated protein 1-like	NCKAP1L
27.0183	27.2328	26.8398	26.8955	26.8747	24.3544	26.8204	26.4591	26.0194	27.2441	27.0696	26.8966	27.1115	27.2905	27.0302	27.2379	27.0846	26.9827	27.2667	27.0991	26.9233	563.751	26.8453	27.0183	27.0381	0.640836	0.0238715	0.14362	24.3544	27.2905	2.93612	21	0.236807	26.8747	27.1115	-3.28743	12.1679	P55209	P55209	Nucleosome assembly protein 1-like 1	NAP1L1
21.1663	20.9324	21.7698	21.1989	21.5196	21.7606	21.9178	21.3658	21.2818	20.9964	20.8099	21.5799	21.512	20.1391	21.1815	21.2978	22.2689	21.0456	21.0424	20.9025	20.7875	446.476	21.2608	21.1989	21.2404	0.464011	0.0218247	0.296429	20.1391	22.2689	2.12977	21	0.523153	20.9965	21.5196	-0.0548486	0.978398	P55263	P55263	Adenosine kinase	ADK
22.2457	21.2054	22.4736	21.9248	20.7987	21.5908	20.493	21.819	21.1164	21.3771	22.0722	21.7157	21.0531	21.7703	21.6815	21.8848	21.1564	20.8742	21.7396	21.3734	20.8269	451.193	21.4854	21.5908	21.5181	0.52004	0.0242044	0.385321	20.493	22.4736	1.98061	21	0.702595	21.1164	21.819	-0.0602158	-0.656782	P55327	P55327	Tumor protein D52	TPD52
23.143	22.8937	23.15	22.6245	22.4221	23.1027	23.2378	22.7828	22.9723	22.9117	22.7555	22.4451	22.5833	23.0842	22.6599	22.9653	23.1252	22.5309	22.9241	22.2658	22.467	479.047	22.8118	22.8937	22.8385	0.286166	0.0125447	0.233788	22.2658	23.2378	0.971981	21	0.500931	22.5833	23.0842	-0.277691	-1.12435	P55735	P55735	Protein SEC13 homolog	SEC13
25.2965	25.4702	25.1478	25.2628	25.3885	24.9252	25.38	25.3336	24.9959	25.4452	25.125	25.4938	25.3608	25.2621	25.4041	25.3112	25.4205	25.5051	25.3683	25.4757	25.3953	531.768	25.3223	25.3683	25.3723	0.157804	0.00623183	0.0769196	24.9252	25.5051	0.579927	21	0.157658	25.2628	25.4205	-1.24342	1.0795	P55786;A6NEC2	P55786	Puromycin-sensitive aminopeptidase	NPEPPS
23.393	23.834	23.5987	23.2284	24.5134	24.1395	24.0491	23.3964	22.8472	23.3156	23.3273	23.2168	23.8135	23.6845	23.3838	23.5844	24.1451	24.0743	23.2539	23.7443	23.8433	496.386	23.6374	23.5987	23.6111	0.404045	0.0170934	0.271349	22.8472	24.5134	1.66618	21	0.515944	23.3273	23.8433	0.255196	-0.239107	P55809;Q9BYC2	P55809	Succinyl-CoA:3-ketoacid coenzyme A transferase 1, mitochondrial	OXCT1
24.0178	23.8736	24.2958	23.9386	23.6834	24.4852	23.7928	24.4654	23.8698	23.6093	23.8242	23.9992	23.848	23.6363	24.0288	24.0258	23.8465	23.6301	23.7413	23.6917	23.6479	501.952	23.9025	23.8479	23.8463	0.255602	0.0106935	0.164597	23.6093	24.4852	0.875935	21	0.326075	23.6917	24.0178	1.11383	0.727695	P55884	P55884	Eukaryotic translation initiation factor 3 subunit B	EIF3B
23.3746	23.1447	23.5272	23.3378	23.0809	22.4952	22.3038	23.1081	22.984	23.3938	23.4832	23.7211	23.466	23.8152	23.5041	24.0709	23.381	24.1472	23.2124	23.9278	23.5571	491.036	23.3827	23.3938	23.4265	0.453029	0.0193746	0.249022	22.3038	24.1472	1.84342	21	0.412344	23.1447	23.5571	-0.605331	0.856788	P55957	P55957	BH3-interacting domain death agonist;BH3-interacting domain death agonist p15;BH3-interacting domain death agonist p13;BH3-interacting domain death agonist p11	BID
23.4852	24.1026	23.3481	23.3279	24.7044	23.7912	23.7927	22.9231	22.6157	23.5322	23.2932	22.9587	23.9888	23.633	23.4581	23.5947	24.0035	24.4339	23.2267	23.7361	23.739	495.689	23.6042	23.5947	23.5835	0.491994	0.0208434	0.266819	22.6157	24.7044	2.08869	21	0.464865	23.3279	23.7927	0.226018	0.451231	P56134	P56134	ATP synthase subunit f, mitochondrial	ATP5J2
22.028	21.8997	22.0999	22.237	21.9329	22.4175	21.7801	22.1396	21.8429	22.04	21.8528	22.0514	21.8534	21.4741	22.0998	22.3352	22.0885	21.9649	21.6092	21.7556	21.8876	461.39	21.971	21.9649	21.9718	0.224839	0.0102335	0.123575	21.4741	22.4175	0.943411	21	0.247017	21.8528	22.0998	-0.123469	0.357456	P56192	P56192	Methionine--tRNA ligase, cytoplasmic	MARS
22.5115	22.6113	22.587	22.3941	22.3549	21.8908	22.5993	22.8064	22.6498	22.6708	22.8149	22.4026	22.3715	22.4652	22.0627	22.2396	22.3525	21.8369	22.7	22.2285	22.1538	470.704	22.4145	22.4026	22.4302	0.27439	0.0122417	0.196705	21.8369	22.8149	0.978016	21	0.371704	22.2396	22.6113	-0.567644	-0.224765	P56377;Q96PC3	P56377	AP-1 complex subunit sigma-2	AP1S2
22.886	22.759	22.8912	22.5789	23.7608	23.4215	23.205	22.2069	22.9518	22.5954	22.7129	22.7405	22.9799	22.499	22.0661	22.5798	23.003	23.0224	22.8555	23.2069	21.979	478.901	22.8048	22.8555	22.8247	0.424878	0.0186311	0.260143	21.979	23.7608	1.78181	21	0.423283	22.5798	23.003	0.0166833	0.51954	P56385	P56385	ATP synthase subunit e, mitochondrial	ATP5I
22.7015	22.2147	23.0135	22.4557	21.7922	23.4209	20.7508	22.4003	22.7695	22.264	22.5	22.5892	21.3751	21.879	22.4059	22.466	22.5494	22.0478	22.4747	22.2552	22.0587	468.384	22.304	22.4059	22.3955	0.559426	0.0250819	0.191208	20.7507	23.4209	2.67011	21	0.490686	22.0587	22.5494	-0.889503	2.40103	P56537	P56537	Eukaryotic translation initiation factor 6	EIF6
20.522	20.7023	20.8976	20.7876	20.9654	21.4597	21.1097	21.1956	20.4033	20.922	21.0503	20.6619	21.2167	20.6471	20.5872	20.6092	20.8904	20.4326	21.119	21.171	20.7962	438.147	20.8641	20.8904	20.8652	0.286383	0.0137261	0.228582	20.4033	21.4597	1.05636	21	0.462568	20.6471	21.1097	0.18797	-0.701368	P56556	P56556	NADH dehydrogenase [ubiquinone] 1 alpha subcomplex subunit 6	NDUFA6
22.9815	23.1138	22.8063	22.813	23.3701	22.6288	22.9771	22.8166	22.6749	22.8689	22.6322	23.284	22.5256	22.2399	23.1373	23.0244	23.2342	22.7648	22.6039	22.6888	23.0567	480.243	22.8687	22.8166	22.8558	0.279375	0.0122165	0.187746	22.2399	23.3701	1.13023	21	0.381857	22.6749	23.0567	-0.141026	-0.11662	P57088	P57088	Transmembrane protein 33	TMEM33
22.8783	21.9511	23.4554	23.0117	21.9228	25.0259	22.8778	22.2088	22.5972	22.2988	22.3302	22.4851	21.9281	21.7336	22.6742	22.4939	22.3748	22.3199	19.2512	21.2578	21.2409	468.317	22.3008	22.3302	22.336	1.06023	0.0475423	0.40209	19.2512	25.0259	5.7747	21	0.746054	21.9281	22.6742	-0.389927	4.3238	P57737	P57737	Coronin-7	CORO7
21.9339	21.9107	22.0656	21.6488	21.9173	22.9636	21.7901	21.1847	20.6656	21.6802	22.192	22.0172	22.3153	21.3297	21.7398	21.727	21.9182	21.5484	21.7624	21.4961	22.0895	457.896	21.8046	21.7901	21.8113	0.453981	0.0208204	0.227125	20.6656	22.9636	2.29795	21	0.368452	21.6488	22.0172	-0.0416483	2.54081	P57764	P57764	Gasdermin-D	GSDMD
24.9818	24.6477	24.8378	25.3431	24.0964	23.8552	24.54	24.8258	24.8846	25.5822	25.0075	25.1846	24.683	25.2361	25.3188	25.3139	24.4437	24.8857	25.4546	24.9056	24.6409	522.669	24.889	24.8857	24.9208	0.435241	0.0174873	0.298903	23.8552	25.5822	1.72697	21	0.588434	24.6477	25.2361	-0.628842	0.377875	P58546	P58546	Myotrophin	MTPN
27.0098	27.4237	27.1936	27.172	27.2313	27.2686	27.166	27.4054	27.2396	27.3609	27.2376	27.3708	27.3529	27.371	27.0347	27.1364	27.4289	27.3953	27.2183	27.202	27.2169	572.436	27.2588	27.2376	27.2579	0.121765	0.00446698	0.101198	27.0098	27.4289	0.419088	21	0.177206	27.1936	27.3708	-0.331812	-0.545041	P59998	P59998	Actin-related protein 2/3 complex subunit 4	ARPC4
28.1517	28.2317	28.2546	28.1492	28.2478	28.4236	28.203	27.8336	27.5805	27.8033	28.04	28.2853	28.4082	27.869	28.5179	28.1136	28.4851	28.1585	27.808	28.1223	28.1152	590.802	28.1334	28.1517	28.1674	0.243695	0.00866211	0.111616	27.5805	28.5179	0.937454	21	0.214537	28.04	28.2546	-0.504806	-0.0499181	P60174	P60174	Triosephosphate isomerase	TPI1
23.7944	23.3519	23.7058	23.6656	23.0982	24.2144	23.3221	24.2049	23.406	23.4451	23.2789	23.6297	23.0192	23.1964	23.2275	23.3464	23.4147	23.2862	23.1294	23.0277	23.2578	492.022	23.4296	23.3464	23.331	0.335067	0.014301	0.149944	23.0192	24.2144	1.19514	21	0.402208	23.2275	23.6297	1.1866	1.04597	P60228	P60228	Eukaryotic translation initiation factor 3 subunit E	EIF3E
21.5912	20.4919	21.5217	21.3346	20.9365	21.7364	21.7679	21.3439	21.4216	21.1271	20.7325	21.215	20.4592	20.5011	20.9324	21.0267	20.7902	20.6275	20.8925	20.2241	20.8527	441.527	21.0251	20.9365	21.0058	0.442104	0.0210275	0.398081	20.2241	21.7679	1.54378	21	0.611383	20.7325	21.3439	0.0675807	-0.898166	P60468	P60468	Protein transport protein Sec61 subunit beta	SEC61B
27.5039	28.7562	28.1824	28.1382	29.2107	27.503	28.9711	28.7096	28.4133	28.5801	28.7428	28.8395	28.9467	29.2801	28.9317	28.7509	28.3307	28.8626	29.309	29.3224	28.5784	601.863	28.6602	28.7509	28.7792	0.512758	0.017891	0.220179	27.503	29.3224	1.81943	21	0.533321	28.4133	28.9466	-0.958986	0.747049	P60660;P14649	P60660	Myosin light polypeptide 6	MYL6
27.2082	28.5992	28.0408	28.0217	24.437	26.5402	28.0361	28.274	28.8672	28.1291	28.3617	27.7482	27.2431	27.5512	27.4431	27.6209	27.7502	25.1255	28.9317	21.4927	27.5806	573.002	27.2858	27.7482	27.8647	1.71879	0.0629919	0.505079	21.4927	28.9317	7.43899	21	0.88599	27.2431	28.1291	-2.3183	6.0465	P60709;Q9BYX7	P60709	Actin, cytoplasmic 1;Actin, cytoplasmic 1, N-terminally processed	ACTB
26.4057	26.0856	26.2263	26.0323	25.6011	26.6755	25.98	26.3616	26.1088	26.2123	26.2914	26.1171	25.9912	26.1759	26.0949	26.2777	26.007	25.8308	25.9814	25.6438	25.9153	548.015	26.096	26.0949	26.0998	0.246284	0.00943761	0.117357	25.601	26.6755	1.07441	21	0.244909	25.9814	26.2263	0.0643121	0.867974	P60842	P60842	Eukaryotic initiation factor 4A-I	EIF4A1
24.137	22.4159	23.6296	24.017	21.3697	24.9549	22.9781	23.7331	23.414	22.8053	22.4284	22.9097	21.7878	21.5254	23.0986	22.9462	22.8618	22.5237	21.6849	21.3173	21.7696	478.308	22.7766	22.8618	22.7681	0.988814	0.0434136	0.767769	21.3173	24.9549	3.63764	21	1.62623	21.7878	23.414	0.304235	-0.386172	P60866	P60866	40S ribosomal protein S20	RPS20
23.1199	23.7479	23.1589	23.3857	21.9773	23.7974	23.2396	23.2241	23.7541	23.3473	23.1393	23.2584	23.4548	23.0792	23.547	22.9712	23.3938	23.5918	22.9735	23.7515	23.3957	489.308	23.3004	23.3473	23.3543	0.397364	0.017054	0.208008	21.9773	23.7974	1.82006	21	0.407665	23.1393	23.547	-1.73321	5.40079	P60891	P60891	Ribose-phosphate pyrophosphokinase 1	PRPS1
24.8325	24.8037	24.7082	24.459	24.7511	25.6541	24.8168	24.8381	24.9074	24.692	24.831	24.5699	24.8321	24.192	24.6679	24.7262	24.859	24.9159	24.591	24.7337	24.8324	520.214	24.7721	24.8037	24.7855	0.262659	0.010603	0.0775146	24.192	25.6541	1.46209	21	0.140429	24.6921	24.8325	1.37607	6.87602	P60900	P60900	Proteasome subunit alpha type-6	PSMA6
22.4867	21.3319	22.6149	22.3587	21.1795	24.3936	21.4546	21.2233	21.2431	21.3969	21.882	22.7467	21.6344	20.9494	22.7442	22.5064	21.4731	21.3054	21.5703	21.0602	21.6938	459.249	21.869	21.5703	21.5891	0.824929	0.0377214	0.346943	20.9494	24.3936	3.44414	21	1.18129	21.3054	22.4866	1.54531	2.97801	P60903	P60903	Protein S100-A10	S100A10
25.8715	26.0598	25.691	25.7043	26.58	25.4686	25.8156	25.2801	25.2985	25.9861	25.797	25.7397	26.1941	25.9452	25.6185	25.9851	26.098	26.4516	25.8313	26.6092	26.1207	544.146	25.9117	25.8715	25.8747	0.362349	0.013984	0.188293	25.2801	26.6092	1.32913	21	0.393745	25.7043	26.098	0.249616	-0.0487172	P60953;P17081;Q9H4E5	P60953	Cell division control protein 42 homolog	CDC42
24.7338	24.5669	24.5023	24.5221	24.4493	23.8265	24.6374	24.634	24.2883	25.0308	24.584	24.9384	24.686	24.8611	24.7609	24.6037	24.3539	24.9261	24.5981	24.4054	24.4399	516.349	24.588	24.5981	24.609	0.263117	0.010701	0.148813	23.8265	25.0308	1.20434	21	0.284529	24.4493	24.7338	-0.898577	2.45313	P60981	P60981	Destrin	DSTN
21.7458	20.7299	21.6095	21.9735	20.1597	21.7734	20.9996	21.2155	20.8973	21.5178	21.5718	21.3192	21.4577	21.7188	21.8492	21.7495	21.2777	21.4571	21.3035	21.4552	21.3802	449.162	21.3887	21.4571	21.4728	0.4227	0.0197628	0.241596	20.1597	21.9735	1.81387	21	0.441145	21.2776	21.7188	-1.33459	2.38317	P60983	P60983	Glia maturation factor beta	GMFB
25.4321	25.8035	25.5513	25.4451	25.945	24.1013	25.6606	25.5845	25.3715	25.924	25.7779	25.8423	25.8776	25.9258	25.2292	25.7932	25.8044	25.8903	26.1172	25.879	25.8163	538.772	25.6558	25.8035	25.7958	0.419715	0.0163595	0.122297	24.1013	26.1172	2.0159	21	0.327673	25.5513	25.879	-2.73638	9.45765	P61006	P61006	Ras-related protein Rab-8A	RAB8A
22.7079	22.6836	22.7333	22.6311	22.9163	22.8059	23.0118	22.5264	22.6312	22.5224	22.6404	22.1132	22.6468	22.409	22.2288	22.3967	22.5491	22.2032	22.5861	22.5314	22.1735	473.648	22.5547	22.5861	22.5846	0.236857	0.0105015	0.121784	22.1131	23.0118	0.898668	21	0.274559	22.409	22.6835	-0.224946	-0.21385	P61009	P61009	Signal peptidase complex subunit 3	SPCS3
22.9054	22.4755	23.0393	22.696	22.4723	22.5535	22.7634	23.3939	23.2468	22.9867	23.1242	22.6347	22.1659	23.2105	22.5113	23.0113	22.261	22.5075	23.2583	22.5952	22.6226	478.435	22.7826	22.696	22.7433	0.348237	0.0152852	0.223618	22.1659	23.3939	1.22803	21	0.528086	22.5113	23.0393	0.118564	-0.998278	P61018	P61018	Ras-related protein Rab-4B	RAB4B
24.7422	24.4753	24.7583	24.6435	24.476	24.0438	24.6756	24.759	24.9262	24.7298	24.7213	24.7501	24.5131	24.9182	24.3951	24.7895	24.4897	24.6013	25.0535	24.6378	24.4298	517.529	24.6442	24.6756	24.6687	0.220544	0.00894913	0.113932	24.0438	25.0535	1.00973	21	0.268557	24.4897	24.7583	-0.7038	1.6177	P61019	P61019	Ras-related protein Rab-2A	RAB2A
22.3274	23.0958	22.7567	22.8344	23.0896	22.5521	22.8879	22.3223	22.86	22.931	22.9037	22.7099	23.0471	23.1229	22.7954	22.9455	22.9799	23.0403	22.7843	22.9874	22.9676	479.941	22.8543	22.9037	22.9171	0.225039	0.00984667	0.119446	22.3223	23.1229	0.800631	21	0.203142	22.7842	22.9874	-1.26964	1.2636	P61020	P61020	Ras-related protein Rab-5B	RAB5B
26.4903	26.7078	26.2082	26.4903	26.9378	24.5009	26.8255	26.6746	26.4517	26.8445	26.5572	26.567	26.5839	26.7963	26.0663	26.5566	26.4742	26.5531	27.0612	26.7253	26.5715	556.644	26.5069	26.567	26.5994	0.511908	0.0193123	0.115326	24.5009	27.0612	2.56022	21	0.235069	26.4903	26.7253	-3.21897	12.6223	P61026	P61026	Ras-related protein Rab-10	RAB10
21.7569	21.6876	21.8661	21.7322	20.9043	22.4178	21.1508	21.6344	22.0293	21.911	22.0677	21.5043	21.701	21.7705	21.4775	21.7569	21.6231	21.9026	21.6213	22.1647	22.0185	456.699	21.7476	21.7569	21.7722	0.331164	0.0152276	0.1457	20.9043	22.4178	1.51343	21	0.287861	21.6231	21.911	-0.598427	1.53169	P62837;P61077	P62837;P61077	Ubiquitin-conjugating enzyme E2 D2;Ubiquitin-conjugating enzyme E2 D3	UBE2D2;UBE2D3
21.9821	21.767	22.1277	22.0799	21.6309	22.6638	21.8901	22.6307	22.5873	22.3888	22.4298	22.0783	21.6096	21.7421	21.9051	21.7291	21.4275	22.0902	22.2951	22.2227	22.1287	463.406	22.067	22.0799	22.0662	0.349793	0.0158514	0.308886	21.4275	22.6638	1.23623	21	0.528164	21.767	22.2951	0.102498	-0.740472	P61081	P61081	NEDD8-conjugating enzyme Ubc12	UBE2M
22.8556	22.622	23.0984	22.9262	22.4337	22.5308	22.5127	23.0616	23.031	22.9524	22.7668	22.8948	22.9338	22.9094	22.5899	22.8579	22.5053	22.6636	23.016	22.9025	23.0006	479.065	22.8126	22.8948	22.8637	0.207472	0.0090946	0.128033	22.4337	23.0984	0.664711	21	0.330481	22.622	22.9524	-0.504973	-1.14186	P61086	P61086	Ubiquitin-conjugating enzyme E2 K	UBE2K
25.0784	24.589	24.9146	24.7603	24.0239	25.9976	24.3364	24.6755	24.612	24.8014	24.5668	24.6502	24.6386	24.7409	24.8742	24.7591	24.5882	24.811	24.7154	24.6466	24.377	519.157	24.7218	24.6755	24.6878	0.365953	0.0148029	0.0872784	24.0239	25.9976	1.97361	21	0.212353	24.589	24.8014	1.89965	7.57146	P61088;Q5JXB2	P61088;Q5JXB2	Ubiquitin-conjugating enzyme E2 N;Putative ubiquitin-conjugating enzyme E2 N-like	UBE2N;UBE2NL
26.0551	25.8266	25.9527	25.9474	25.872	24.768	25.7199	26.129	25.8457	26.2398	26.1761	26.0503	25.9632	26.5677	26.0147	26.3021	25.8313	26.2175	26.5986	26.2008	26.2203	546.499	26.0238	26.0503	26.0586	0.368007	0.0141412	0.169956	24.768	26.5986	1.83061	21	0.345499	25.872	26.2175	-1.80244	6.46834	P61106	P61106	Ras-related protein Rab-14	RAB14
27.8406	28.1752	27.6649	27.7465	28.0189	28.0539	27.9573	27.5153	27.5096	28.0072	27.629	27.8995	27.9165	27.9451	27.8826	27.8569	28.0529	28.0344	27.6812	27.9248	27.9035	585.216	27.8674	27.9035	27.8972	0.181197	0.00650209	0.115414	27.5096	28.1752	0.665569	21	0.260704	27.7465	28.0072	-0.604846	-0.296688	P61158;Q9P1U1;Q9C0K3	P61158	Actin-related protein 3	ACTR3
27.3925	27.5603	27.2624	27.3386	27.7602	27.6833	27.3433	27.2232	27.1478	27.6109	27.2209	27.4773	27.3302	27.4562	27.4158	27.4203	27.4905	27.6394	27.0789	27.4723	27.3669	575.691	27.4139	27.4158	27.411	0.175881	0.00641576	0.0855598	27.0789	27.7602	0.681337	21	0.160297	27.3302	27.4905	0.0899745	-0.316273	P61160	P61160	Actin-related protein 2	ACTR2
24.6682	25.008	24.8211	24.8958	25.3681	23.9137	24.9496	24.954	24.977	25.1597	24.9636	25.0464	25.2151	24.9394	24.8062	24.8862	25.0343	25.0398	25.0038	25.1789	25.1701	523.999	24.9523	24.9771	24.9866	0.284535	0.0114032	0.0812263	23.9137	25.3681	1.45437	21	0.150606	24.8958	25.0464	-2.46148	8.98744	P61163	P61163	Alpha-centractin	ACTR1A
23.0114	23.1025	23.0675	23.2277	23.3851	22.8859	23.2822	23.2066	23.2206	23.0934	23.0118	23.4371	23.37	23.1671	23.0416	23.1438	23.3044	23.1762	23.3424	23.3066	23.0915	486.875	23.1845	23.1762	23.1834	0.143982	0.00621025	0.108698	22.8859	23.4371	0.551146	21	0.212862	23.0915	23.3044	-0.0850254	-0.593136	P61201	P61201	COP9 signalosome complex subunit 2	COPS2
21.5839	21.5544	22.2389	22.2634	21.577	22.5007	22.2878	22.8528	21.7765	21.8718	21.8243	21.971	21.6705	21.1543	21.667	22.1577	21.9311	22.0184	21.7185	21.7493	22.3228	460.692	21.9377	21.8718	21.904	0.385067	0.0175527	0.285799	21.1542	22.8528	1.69855	21	0.568327	21.6706	22.2389	0.413532	0.50469	P61221	P61221	ATP-binding cassette sub-family E member 1	ABCE1
29.0787	29.7599	28.751	29.1441	29.7099	25.7626	29.2333	28.9002	28.1661	29.6731	29.3886	29.4838	29.7658	29.7289	29.4393	29.3222	29.8055	29.3717	29.4654	29.5986	29.9288	613.477	29.2132	29.4393	29.4599	0.892558	0.0305532	0.289618	25.7626	29.9287	4.16611	21	0.565794	29.1441	29.7099	-3.18538	11.7952	P61224;A6NIZ1	P61224;A6NIZ1	Ras-related protein Rap-1b;Ras-related protein Rap-1b-like protein	RAP1B
24.0566	24.4658	24.1885	24.1463	24.9567	23.5548	24.7178	23.9767	24.2265	24.6014	24.5381	24.4123	24.8886	24.5821	24.2745	24.3767	24.4601	24.7594	24.7661	24.6844	24.6866	513.32	24.4438	24.4658	24.4796	0.339361	0.0138833	0.239273	23.5548	24.9567	1.40188	21	0.460081	24.2265	24.6866	-0.81563	0.831811	P61225	P61225	Ras-related protein Rap-2b	RAP2B
24.3734	23.0188	24.396	24.3758	22.1693	25.3979	23.2309	23.853	22.9358	23.3231	22.4584	23.3291	22.365	21.8806	23.8539	23.3974	23.4536	22.8791	21.2472	19.1207	21.9811	483.04	23.0019	23.2309	23.1898	1.33008	0.0578247	0.772419	19.1207	25.3979	6.2772	21	1.488	22.365	23.853	-1.03885	2.63698	P61247	P61247	40S ribosomal protein S3a	RPS3A
24.0773	22.2605	24.1392	23.8193	21.6423	25.0059	23.1597	23.3507	22.6633	21.9274	22.1595	22.2839	20.9749	20.8707	22.8385	22.1841	22.9637	22.1187	21.9843	21.0448	22.1749	473.644	22.5545	22.2605	22.3491	1.08735	0.0482099	0.618176	20.8706	25.0059	4.1353	21	1.17537	21.9843	23.1597	0.492019	-0.0561615	P61254;Q9UNX3	P61254;Q9UNX3	60S ribosomal protein L26;60S ribosomal protein L26-like 1	RPL26;RPL26L1
23.3553	22.1434	23.2977	23.2864	21.9239	23.6712	22.793	23.4728	22.5215	22.1517	21.7788	22.3131	21.6976	20.7512	22.482	22.2883	22.7116	22.0726	20.8999	21.6478	21.3279	468.588	22.3137	22.2883	22.3153	0.819516	0.036727	0.509569	20.7512	23.6712	2.91996	21	1.01418	21.7788	22.7929	-0.111853	-0.567533	P61353	P61353	60S ribosomal protein L27	RPL27
22.9876	22.9637	23.0176	22.8122	23.0333	22.3449	23.0621	23.3832	23.7426	22.9957	23.1667	22.9765	23.0719	23.0121	22.4958	22.9781	22.9829	22.4414	23.2238	22.7867	22.5779	482.057	22.9551	22.9876	23.0028	0.316361	0.0137817	0.0842228	22.3449	23.7426	1.39771	21	0.249887	22.8122	23.0621	0.137345	1.21208	P61421	P61421	V-type proton ATPase subunit d 1	ATP6V0D1
26.2009	26.3985	25.9758	26.05	26.135	26.1235	26.1869	25.8464	26.0172	26.2656	25.8929	26.1015	26.2933	26.0806	26.1145	25.9821	26.3104	25.8637	26.0156	25.9875	26.1546	547.997	26.0951	26.1016	26.0933	0.148693	0.00569811	0.099329	25.8464	26.3985	0.552101	21	0.199392	25.9875	26.1869	0.192732	-0.445976	P61586;P62745	P61586	Transforming protein RhoA	RHOA
24.6749	24.5269	24.7047	25.2944	24.8438	25.5361	25.0091	24.5759	24.599	24.7318	24.216	24.1995	24.1555	24.2475	24.3651	24.619	24.7704	24.8103	24.0953	24.7448	23.8536	516.574	24.5987	24.619	24.5853	0.401026	0.0163027	0.224768	23.8536	25.5361	1.68251	21	0.522871	24.2475	24.7704	0.395109	0.456068	P61604	P61604	10 kDa heat shock protein, mitochondrial	HSPE1
22.2057	21.6992	21.9043	21.9446	21.8519	22.2319	22.3998	22.0895	22.0581	21.7188	21.4758	21.6493	21.2872	21.0649	21.0792	21.978	21.8365	21.5145	21.8172	21.3851	21.1258	456.317	21.7294	21.8172	21.7706	0.387313	0.0178244	0.272329	21.0649	22.3998	1.33494	21	0.502232	21.4758	21.978	-0.275266	-0.752963	P61619;Q9H9S3	P61619	Protein transport protein Sec61 subunit alpha isoform 1	SEC61A1
27.5472	25.9811	26.6289	26.5272	25.5589	26.9361	26.6269	26.5062	28.6559	26.1526	26.866	26.8059	26.4006	25.9793	26.3606	26.7768	26.4671	25.7502	26.397	26.0394	24.6755	555.639	26.459	26.4671	26.4357	0.772277	0.0291876	0.338781	24.6755	28.6559	3.98045	21	0.737406	26.0394	26.7768	0.608167	3.32236	P61626	P61626	Lysozyme C	LYZ
21.3315	21.9658	21.859	21.3039	22.4517	21.4821	21.6797	19.5756	21.6138	21.8308	21.2966	21.6983	22.0854	21.7684	21.9246	21.8533	21.825	22.3772	21.8713	22.1118	21.9445	455.85	21.7071	21.8308	21.821	0.577108	0.0265861	0.151136	19.5756	22.4517	2.87615	21	0.330677	21.6138	21.9445	-2.58624	9.45473	P61758	P61758	Prefoldin subunit 3	VBP1
27.3427	26.9822	26.4865	26.387	26.1213	26.8398	26.6834	26.1274	26.3617	26.865	26.7901	26.9187	26.816	27.2967	26.6002	26.5719	26.2895	26.3379	26.6487	25.8283	25.4582	557.753	26.5597	26.6002	26.6055	0.452944	0.0170538	0.262285	25.4582	27.3427	1.88454	21	0.501896	26.3379	26.8398	-0.506725	0.63486	P61769	P61769	Beta-2-microglobulin;Beta-2-microglobulin form pI 5.3	B2M
23.2032	23.1655	23.1054	23.0176	23.6909	22.546	23.316	23.3729	23.624	23.4691	23.5258	23.376	23.3488	23.171	22.7887	23.2604	23.2362	23.0299	23.4928	23.2339	23.0324	488.006	23.2384	23.2362	23.2609	0.269702	0.0116059	0.139803	22.546	23.6909	1.14489	21	0.270555	23.1054	23.376	-0.690694	1.03438	P61803	P61803	Dolichyl-diphosphooligosaccharide--protein glycosyltransferase subunit DAD1	DAD1
22.7559	22.9274	23.0843	22.7014	22.7434	22.8624	22.1353	22.958	23.0907	22.825	23.2115	22.7311	23.105	22.901	23.0316	23.0345	22.352	22.2791	22.9535	22.802	22.6921	479.177	22.818	22.8624	22.8814	0.278766	0.012217	0.160955	22.1353	23.2115	1.07624	21	0.300455	22.7311	23.0316	-1.09637	0.91756	P61923	P61923	Coatomer subunit zeta-1	COPZ1
23.568	22.4463	23.7484	23.7133	21.9584	25.067	22.7758	23.1643	23.6819	23.7769	23.0357	22.2112	22.5247	23.0227	23.3397	22.9986	23.1255	22.8233	23.038	22.7007	22.2955	485.016	23.096	23.0357	23.0254	0.693082	0.0300087	0.511007	21.9584	25.067	3.10862	21	0.867336	22.7007	23.568	0.921539	2.00252	P61956;Q6EEV6;P55854	P61956;Q6EEV6;P55854	Small ubiquitin-related modifier 2;Small ubiquitin-related modifier 4;Small ubiquitin-related modifier 3	SUMO2;SUMO4;SUMO3
20.4623	20.0556	20.1639	20.1992	19.533	20.901	19.8695	20.4237	20.6831	20.1807	20.5359	20.516	20.2841	20.1217	20.856	20.3484	19.924	19.9347	19.8684	20.1358	20.0303	425.027	20.2394	20.1807	20.2138	0.343172	0.0169556	0.245972	19.533	20.9009	1.36791	21	0.432081	20.0303	20.4623	0.197843	-0.0961102	P61960	P61960	Ubiquitin-fold modifier 1	UFM1
22.3987	22.83	23.1053	22.7545	22.7972	23.4488	22.9447	23.095	23.0644	22.4323	22.8295	22.8433	22.8447	22.9982	23.3653	22.7618	22.1387	23.0513	23.0163	23.2156	22.7472	480.683	22.8897	22.8447	22.8989	0.309055	0.0135019	0.171619	22.1387	23.4488	1.31013	21	0.302639	22.7618	23.0644	-0.556928	0.838501	P61970	P61970	Nuclear transport factor 2	NUTF2
26.6532	25.6572	26.7579	26.5669	24.8431	27.8953	25.6816	25.5142	25.8925	25.8774	25.7087	25.9877	25.3706	25.2185	26.2889	25.9923	25.713	25.5278	24.8246	24.9148	25.1483	542.034	25.8112	25.7088	25.6851	0.733191	0.0284059	0.338192	24.8246	27.8953	3.07074	21	0.621704	25.3706	25.9923	1.09675	1.95945	P61978	P61978	Heterogeneous nuclear ribonucleoprotein K	HNRNPK
26.4171	26.5798	26.564	26.4043	26.5999	24.8919	26.3728	26.2279	26.1467	26.7681	26.5206	26.4529	26.6169	26.6327	26.1757	26.5442	26.4001	26.3181	26.7429	26.3839	26.2975	554.058	26.3837	26.4171	26.4504	0.38229	0.0144896	0.146858	24.8919	26.7681	1.87618	21	0.261677	26.3181	26.5797	-3.15028	12.3315	P61981	P61981	14-3-3 protein gamma;14-3-3 protein gamma, N-terminally processed	YWHAG
24.259	23.502	24.1038	24.192	22.5894	24.825	23.2353	23.7386	22.9632	23.1349	22.8409	22.6305	23.2106	22.417	24.0811	23.8218	23.7689	23.67	21.2115	22.4466	22.7638	489.406	23.3051	23.2353	23.3278	0.82563	0.0354271	0.586531	21.2115	24.825	3.61351	21	1.05807	22.7638	23.8218	-0.496521	0.665643	P62081	P62081	40S ribosomal protein S7	RPS7
25.504	25.8563	25.3465	25.4885	25.4929	25.9095	25.6274	25.3741	25.2544	25.6465	25.2242	25.4279	25.7613	25.3976	25.5594	25.4694	25.7021	25.6949	25.1249	25.7092	25.7819	536.353	25.5406	25.504	25.5339	0.212707	0.00832818	0.157585	25.1249	25.9095	0.784588	21	0.304499	25.3976	25.7021	-0.1316	-0.675908	P62136	P62136	Serine/threonine-protein phosphatase PP1-alpha catalytic subunit	PPP1CA
22.2381	22.4597	22.2911	22.4428	22.5077	22.4701	22.5936	22.751	22.36	22.5418	22.2706	22.3625	22.5811	22.4175	22.1526	22.3795	22.5577	22.5173	22.2247	22.4551	22.6315	471.206	22.4384	22.4551	22.4459	0.150048	0.0066871	0.0950737	22.1525	22.751	0.598444	21	0.181837	22.36	22.5418	-0.0346627	-0.306687	P62140	P62140	Serine/threonine-protein phosphatase PP1-beta catalytic subunit	PPP1CB
23.8193	23.2323	23.7385	23.5295	23.3932	23.7196	23.2548	23.7694	23.9056	23.5669	23.682	23.4326	23.7028	23.4472	23.393	23.5705	23.471	23.5411	23.5407	23.422	23.6826	494.815	23.5626	23.5411	23.5574	0.18056	0.00766298	0.141516	23.2323	23.9056	0.673332	21	0.270195	23.4326	23.7028	-0.0060238	-0.596045	P62191	P62191	26S protease regulatory subunit 4	PSMC1
23.7651	23.4297	23.8568	23.6556	23.5296	24.5166	23.2598	23.487	23.7859	23.0913	23.5429	23.5845	23.9062	23.4063	23.7109	23.5235	23.801	23.5771	23.0594	23.5074	23.7846	495.781	23.6086	23.5772	23.5859	0.309792	0.013122	0.170891	23.0594	24.5167	1.45724	21	0.29755	23.487	23.7846	0.833932	2.91526	P62195;Q8NB90	P62195	26S protease regulatory subunit 8	PSMC5
24.3915	23.4546	24.4757	24.3811	22.6165	24.9503	23.8784	24.079	23.9261	23.236	23.1452	23.4313	22.6402	22.2797	23.7874	23.464	23.6521	22.985	20.1322	22.3614	22.8269	490.095	23.3378	23.4546	23.4829	1.03463	0.0443329	0.624411	20.1322	24.9502	4.81805	21	1.09922	22.8269	23.9261	-1.35183	3.55066	P62241	P62241	40S ribosomal protein S8	RPS8
24.0148	22.9388	23.9666	23.8257	22.332	25.0388	23.0963	24.0847	23.6464	22.9661	22.9717	23.5333	22.3505	22.0343	23.6162	23.7335	23.325	22.9846	21.6508	22.1063	21.9974	486.214	23.153	23.0963	23.1381	0.855946	0.0369691	0.729368	21.6508	25.0388	3.38796	21	1.38291	22.3505	23.7335	0.0787636	-0.318726	P62244	P62244	40S ribosomal protein S15a	RPS15A
23.8276	22.705	23.9725	23.9863	22.418	24.9523	23.3155	24.117	23.3434	22.8547	22.555	23.2025	22.5105	21.4855	23.2367	23.1879	23.1167	23.0451	21.4884	22.1798	22.3256	483.826	23.0393	23.1167	23.0497	0.85401	0.0370675	0.606215	21.4855	24.9523	3.46682	21	0.832941	22.5105	23.3434	0.127957	0.227406	P62249	P62249	40S ribosomal protein S16	RPS16
20.2369	20.3888	20.4678	20.3575	20.0096	19.5036	20.6283	21.0408	21.0053	21.4387	20.7012	20.6711	20.7136	20.8058	20.9762	20.6401	20.6219	20.2125	20.6788	20.847	20.9991	432.945	20.6164	20.6711	20.6628	0.415408	0.0201494	0.282276	19.5036	21.4387	1.93507	21	0.458256	20.3888	20.8471	-0.724378	1.66052	P62256	P62256	Ubiquitin-conjugating enzyme E2 H	UBE2H
27.9039	28.086	27.7581	27.979	28.1165	26.5547	28.1337	28.0466	27.6841	28.359	28.0654	28.075	28.01	28.285	27.7109	28.1264	28.0653	28.0217	28.3548	27.9032	27.9025	587.142	27.9591	28.0466	28.0428	0.369601	0.0132193	0.0871811	26.5547	28.359	1.80433	21	0.213266	27.9032	28.1165	-2.88261	10.8478	P62258	P62258	14-3-3 protein epsilon	YWHAE
23.7334	22.4294	23.7222	23.7595	21.9287	25.0269	22.9745	23.7718	23.2512	22.7643	22.55	22.7311	22.0545	21.3123	22.7371	23.105	22.7945	22.6001	21.0782	20.7683	21.9016	476.994	22.714	22.7371	22.7198	1.00983	0.0444586	0.682613	20.7683	25.0269	4.25856	21	1.19674	22.0545	23.2512	0.0633763	0.365706	P62263	P62263	40S ribosomal protein S14	RPS14
22.776	21.6191	22.002	22.4252	20.8432	23.0254	21.6876	21.6114	21.2035	20.9434	20.7149	21.1083	20.4443	19.6604	22.1677	21.2982	21.5942	21.4622	19.3689	20.1451	20.7247	446.826	21.2774	21.2982	21.3054	0.939615	0.0441602	0.573483	19.3689	23.0254	3.65653	21	0.962936	20.7247	21.6876	-0.146042	-0.0810258	P62266	P62266	40S ribosomal protein S23	RPS23
24.4305	23.3418	24.1563	24.2383	22.733	25.3065	23.7669	24.5475	23.9414	23.0562	23.0725	23.3498	22.9536	22.1915	23.438	23.4885	23.8121	23.2931	22.4603	22.2915	22.4701	492.339	23.4447	23.3498	23.3844	0.811693	0.0346216	0.591606	22.1915	25.3065	3.115	21	0.987747	22.9536	23.9414	0.397027	-0.145305	P62269	P62269	40S ribosomal protein S18	RPS18
23.6501	22.7316	23.3886	23.3104	22.1998	24.6554	23.2366	23.8129	23.1293	22.6996	22.2583	22.8215	22.0006	21.6983	23.0905	22.8132	22.8784	22.6265	21.3963	21.9417	21.9177	478.257	22.7742	22.8132	22.7562	0.781386	0.0343102	0.554964	21.3963	24.6555	3.25911	21	1.03674	22.1998	23.2366	0.365443	0.310014	P62277	P62277	40S ribosomal protein S13	RPS13
23.6899	22.985	23.9434	24.1492	22.3595	24.4944	23.6277	24.011	22.8329	22.9543	23.0494	22.6264	22.2252	21.7068	23.1262	23.1796	23.0843	22.5214	20.8579	19.9056	22.1806	479.511	22.8338	22.985	23.0199	1.08929	0.0477052	0.642715	19.9056	24.4944	4.58887	21	1.26815	22.3595	23.6277	-1.01889	1.56513	P62280	P62280	40S ribosomal protein S11	RPS11
21.5135	20.9448	21.8113	21.4071	20.6365	22.5008	21.0845	21.2314	21.3487	21.0893	21.1538	21.2956	20.9341	21.1289	21.4985	21.0527	20.5944	19.7473	21.2545	21.271	20.4204	443.919	21.139	21.1538	21.1669	0.540884	0.025587	0.209036	19.7473	22.5008	2.75357	21	0.403898	20.9448	21.3487	-0.142031	2.6955	P62310	P62310	U6 snRNA-associated Sm-like protein LSm3	LSM3
23.7006	22.6066	23.7958	23.466	21.3255	25.465	22.5848	21.8327	22.9465	22.7248	21.7229	22.602	21.3527	20.7013	22.8512	22.4393	22.5339	21.8676	18.7361	20.7367	21.2522	467.244	22.2497	22.5339	22.3649	1.38113	0.0620742	0.810999	18.7361	25.465	6.72895	21	1.49854	21.3527	22.8512	-0.224945	1.79246	P62316	P62316	Small nuclear ribonucleoprotein Sm D2	SNRPD2
23.8968	22.7113	23.6469	23.7215	21.6055	25.1114	22.963	22.0087	22.8018	22.4746	22.1486	22.7023	22.2015	21.088	23.1683	22.7725	22.8755	22.3739	20.604	20.7412	21.6572	473.274	22.5369	22.7023	22.5927	1.07854	0.0478568	0.553761	20.604	25.1114	4.50732	21	0.95429	22.0087	22.963	0.230294	0.548352	P62318	P62318	Small nuclear ribonucleoprotein Sm D3	SNRPD3
22.3694	23.3213	22.1499	21.7641	22.6839	21.7054	22.9502	23.6456	22.5384	23.4596	23.3589	21.6645	22.2909	23.1546	24.301	22.7743	22.5533	22.3198	23.993	23.4983	22.0276	478.524	22.7868	22.6839	22.7461	0.756345	0.0331922	0.637405	21.6645	24.301	2.63647	21	1.06804	22.2909	23.3589	0.274279	-0.768686	P62328;CON__P21752	P62328	Thymosin beta-4;Hematopoietic system regulatory peptide	TMSB4X
23.1728	22.4974	23.024	22.787	22.301	23.6081	22.3396	22.7333	23.402	23.0988	22.8721	23.0019	22.6179	23.0887	22.8533	23.0464	22.6893	23.2117	23.0801	23.0024	23.0617	481.489	22.9281	23.0024	22.9761	0.324206	0.0141401	0.170345	22.301	23.6081	1.30711	21	0.355402	22.7333	23.0887	-0.17483	0.161595	P62330	P62330	ADP-ribosylation factor 6	ARF6
23.4624	23.5491	23.6315	23.4576	23.7481	23.9544	23.5997	23.581	23.1383	23.6157	23.4015	23.6743	23.7797	23.4089	23.6043	23.4337	23.5938	23.9298	22.9803	23.7794	23.6625	494.986	23.5708	23.5997	23.6018	0.229829	0.00975062	0.14205	22.9803	23.9544	0.974052	21	0.216692	23.4576	23.6743	-0.784208	1.37954	P62333	P62333	26S protease regulatory subunit 10B	PSMC6
20.266	20.651	20.4736	20.3249	20.5636	19.6208	20.2412	20.0473	20.3803	20.824	19.9628	20.0721	20.5806	19.7871	19.4031	20.1625	19.9513	19.7071	20.6356	20.3764	20.1791	424.21	20.2005	20.2412	20.2279	0.371691	0.0184001	0.278389	19.4031	20.824	1.42086	21	0.510757	19.9628	20.4736	-0.402867	-0.367441	P62341	P62341	Selenoprotein T	SELT
23.7026	22.6295	23.8487	23.7321	22.3506	24.3709	23.0414	23.4234	22.8145	22.3275	21.806	22.8173	22.2092	20.687	23.2449	22.2746	23.3084	22.3176	18.1441	21.4952	21.9866	472.532	22.5015	22.6295	22.7181	1.32458	0.0588663	0.642918	18.1441	24.3709	6.22676	21	1.09922	22.2092	23.3084	-1.801	5.13913	P62424	P62424	60S ribosomal protein L7a	RPL7A
23.2406	23.3909	23.2307	23.3442	23.6367	22.9754	23.3633	23.8999	23.2963	23.5439	23.6565	23.3414	23.4382	23.3108	23.3189	23.4206	23.3588	23.5547	23.4315	23.6287	23.4895	491.871	23.4225	23.3909	23.4025	0.192137	0.00820312	0.0945873	22.9754	23.8999	0.924551	21	0.224989	23.3189	23.5439	0.282567	1.56965	P62495	P62495	Eukaryotic peptide chain release factor subunit 1	ETF1
24.6551	23.7752	24.4838	24.3327	23.2659	25.5363	23.8323	24.529	24.1375	23.5242	23.4349	23.6342	22.8816	22.4288	23.9953	23.9249	24.1439	23.7172	21.6559	22.4417	22.864	497.194	23.6759	23.7752	23.7633	0.88215	0.0372594	0.5093	21.6559	25.5363	3.88039	21	0.878054	23.2659	24.1439	-0.331926	0.551407	P62701	P62701	40S ribosomal protein S4, X isoform	RPS4X
24.012	24.1253	24.2096	24.0427	23.5987	24.3211	24.0241	23.7776	23.7501	24.0235	23.9045	23.789	23.982	23.9667	24.0182	24.0599	23.9755	23.6996	23.7486	23.1966	24.0609	502.286	23.9184	23.982	23.982	0.240959	0.0100742	0.0789509	23.1966	24.3211	1.12455	21	0.265121	23.7776	24.0427	-1.27425	2.96973	P62714	P62714	Serine/threonine-protein phosphatase 2A catalytic subunit beta isoform	PPP2CB
23.9721	22.6199	24.002	23.6638	21.6821	24.7162	22.724	23.5116	23.0792	22.6133	22.3038	22.9613	21.5966	20.5219	23.2911	22.7361	22.7699	22.1458	20.6956	19.984	21.8467	473.437	22.5446	22.724	22.6788	1.19637	0.0530667	0.787586	19.984	24.7162	4.73225	21	1.44438	21.8467	23.2911	-0.454443	0.0132232	P62750	P62750	60S ribosomal protein L23a	RPL23A
24.2799	22.4085	24.3131	24.0306	22.0771	24.4142	23.1995	23.4149	22.9972	22.1571	22.2133	22.8163	22.4479	21.0674	23.2107	22.554	23.3279	22.2997	19.493	21.5233	22.1051	476.351	22.6834	22.554	22.727	1.16742	0.0514661	0.645578	19.4929	24.4142	4.92121	21	1.17077	22.1571	23.3279	-0.764446	1.54867	P62753	P62753	40S ribosomal protein S6	RPS6
31.3733	30.8862	31.2987	31.45	30.8074	32.2213	31.7638	29.9446	31.0086	30.3433	30.1655	30.5116	30.5141	28.8619	31.1812	30.4334	31.5753	30.413	27.7633	29.8168	30.1683	642.502	30.5953	30.5141	30.7013	1.00004	0.032686	0.569475	27.7633	32.2213	4.45798	21	1.13036	30.1683	31.2987	-1.12002	2.23486	P62805	P62805	Histone H4	HIST1H4A
30.8114	30.3417	30.9512	31.0272	30.0523	31.9304	31.4966	29.542	30.5143	29.8802	29.5174	29.7823	30.0995	28.591	30.5029	30.0841	30.9931	29.6572	27.3838	28.9445	29.539	631.642	30.0782	30.0841	30.1547	1.02164	0.0339661	0.545097	27.3838	31.9304	4.54664	21	1.26938	29.542	30.8114	-0.665304	1.31672	P62807;Q99880;Q99879;Q99877;Q93079;Q5QNW6;P58876;P57053;O60814;Q96A08	P62807;Q99880;Q99879;Q99877;Q93079;Q5QNW6;P58876;P57053;O60814;Q96A08	Histone H2B type 1-C/E/F/G/I;Histone H2B type 1-L;Histone H2B type 1-M;Histone H2B type 1-N;Histone H2B type 1-H;Histone H2B type 2-F;Histone H2B type 1-D;Histone H2B type F-S;Histone H2B type 1-K;Histone H2B type 1-A	HIST1H2BC;HIST1H2BL;HIST1H2BM;HIST1H2BN;HIST1H2BH;HIST2H2BF;HIST1H2BD;H2BFS;HIST1H2BK;HIST1H2BA
27.4714	27.8147	27.4665	27.3131	27.9709	26.1242	27.6973	27.5978	26.8247	27.8723	27.9098	27.594	27.9418	28.1405	27.4058	27.7931	27.603	27.7052	27.9794	27.6538	27.7565	579.636	27.6017	27.6973	27.712	0.443032	0.0160509	0.212519	26.1242	28.1405	2.01633	21	0.400974	27.4713	27.8723	-2.13506	5.77444	P62820;P59190	P62820	Ras-related protein Rab-1A	RAB1A
25.5892	25.1015	25.7181	25.5565	24.7114	26.4947	25.1748	25.3549	25.4238	25.1703	25.3064	25.4066	24.8726	24.8662	25.3363	25.2024	24.9941	25.2788	24.9301	24.8686	24.9196	530.277	25.2513	25.2024	25.1892	0.393272	0.0155743	0.221373	24.7114	26.4947	1.78333	21	0.476542	24.9301	25.4066	1.53202	3.94054	P62826	P62826	GTP-binding nuclear protein Ran	RAN
23.76	22.6964	23.7076	23.54	22.1968	24.285	22.9464	22.5526	22.0294	21.9408	22.2569	22.3392	21.9324	20.6622	23.2072	22.5142	23.0603	22.3362	20.7458	21.0751	21.9722	471.757	22.4646	22.3392	22.4194	0.953036	0.0424239	0.406759	20.6622	24.285	3.62273	21	1.08806	21.9722	23.0603	-0.129488	-0.129526	P62829	P62829	60S ribosomal protein L23	RPL23
23.5974	22.1606	23.2795	23.0998	20.7927	24.1388	22.5009	23.775	22.862	22.1556	22.3034	22.668	21.7512	21.0169	22.8138	22.2782	22.5983	22.1742	20.8444	21.2203	21.6002	469.631	22.3634	22.3034	22.3465	0.939396	0.042006	0.558569	20.7927	24.1388	3.34603	21	1.11085	21.7512	22.862	-0.0198637	-0.540237	P62851	P62851	40S ribosomal protein S25	RPS25
23.2446	22.2489	23.2839	23.2559	21.6049	23.7368	22.377	23.3461	21.8595	22.1798	22.0857	21.8541	21.5901	20.7519	22.4539	22.2341	22.3987	22.0478	19.3149	20.7809	21.7285	464.378	22.1132	22.1798	22.2087	1.01717	0.0459984	0.451271	19.3149	23.7368	4.42189	21	0.725428	21.7285	22.4539	-0.860335	1.70215	P62854;Q5JNZ5	P62854;Q5JNZ5	40S ribosomal protein S26;Putative 40S ribosomal protein S26-like 1	RPS26;RPS26P11
25.9896	26.5776	25.8789	25.7849	26.7217	25.3183	26.3663	25.7163	25.6687	26.2816	25.9259	26.1517	26.44	26.3353	26.0599	26.2648	26.486	26.4743	26.1502	26.1213	26.5076	549.221	26.1534	26.1517	26.1733	0.350301	0.0133941	0.272863	25.3183	26.7217	1.40335	21	0.514044	25.9259	26.44	-0.57913	0.0397846	P62873	P62873	Guanine nucleotide-binding protein G(I)/G(S)/G(T) subunit beta-1	GNB1
23.6936	22.558	23.6785	23.4509	21.615	24.7707	23.1767	23.1836	23.1499	22.6117	22.544	22.529	22.2915	21.0511	22.9108	22.8455	22.8412	21.3088	20.9999	19.8532	21.9631	473.027	22.5251	22.6117	22.6581	1.10726	0.0491566	0.571878	19.8532	24.7707	4.91748	21	1.21361	21.9631	23.1767	-0.504472	0.734759	P62888	P62888	60S ribosomal protein L30	RPL30
24.0583	23.5636	24.2455	24.0812	23.1785	24.9631	23.8611	24.159	23.4178	23.0134	23.1127	23.6761	23.0882	22.4226	23.8012	23.5818	23.9903	23.487	22.1278	22.2446	22.5056	492.579	23.4562	23.5636	23.5163	0.725206	0.0309175	0.47538	22.1278	24.9631	2.83533	21	0.902094	23.0882	23.9903	-0.186433	-0.211857	P62906	P62906	60S ribosomal protein L10a	RPL10A
23.0312	22.1549	23.3203	23.1328	21.4851	24.3458	22.0617	23.2194	22.6983	22.1969	22.0908	22.4234	21.5288	20.7125	22.6224	22.4836	22.0827	21.9684	21.0378	20.7409	21.2149	466.553	22.2168	22.1549	22.1757	0.914767	0.0411746	0.62603	20.7125	24.3458	3.63337	21	1.1695	21.5288	22.6983	0.253589	0.117433	P62913	P62913	60S ribosomal protein L11	RPL11
23.9558	23.0634	23.7641	23.9107	22.4408	24.1148	23.3633	23.9232	23.4066	22.86	22.3668	22.5712	22.4837	21.3963	23.1946	23.1352	23.4913	22.6015	21.5726	21.7865	21.896	481.298	22.919	23.0634	22.9859	0.822372	0.0358817	0.622522	21.3963	24.1148	2.71848	21	1.05047	22.4408	23.4913	-0.30673	-0.922464	P62917	P62917	60S ribosomal protein L8	RPL8
29.3584	28.9356	29.1953	29.1873	28.1991	29.7382	28.4791	29.0263	28.4111	29.198	29.1292	29.4094	28.6729	29.2468	29.7406	29.4706	29.1181	29.2415	29.0386	29.2841	28.8941	610.974	29.094	29.1874	29.1886	0.397022	0.0136462	0.171005	28.1991	29.7406	1.54154	21	0.34845	28.9356	29.2841	-0.615834	0.351968	P62937;Q9Y536;P0DN37;P0DN26;A0A0B4J2A2;A0A075B759;F5H284	P62937	Peptidyl-prolyl cis-trans isomerase A;Peptidyl-prolyl cis-trans isomerase A, N-terminally processed	PPIA
25.2867	24.5	24.7772	25.082	23.1336	24.4158	23.9408	24.6509	24.6601	25.2368	24.6826	25.2077	24.1465	25.1219	25.0552	24.9067	24.1237	24.9203	25.0228	24.8169	24.3552	518.044	24.6687	24.7772	24.7764	0.521894	0.0211561	0.304808	23.1336	25.2867	2.15316	21	0.639463	24.4158	25.0552	-1.35459	2.3763	P62942	P62942	Peptidyl-prolyl cis-trans isomerase FKBP1A	FKBP1A
27.1191	26.3288	27.2939	27.501	26.1387	27.7669	26.8442	27.3482	27.2732	26.8606	26.7682	26.7453	26.2202	26.7193	26.6499	26.77	26.4194	26.3695	26.895	26.1703	26.2304	562.433	26.7825	26.7682	26.7629	0.468263	0.0174839	0.398722	26.1387	27.7669	1.62822	21	0.74959	26.3695	27.1191	0.399063	-0.640371	P62979;P62987;P0CG47;P0CG48	P62979;P62987;P0CG47;P0CG48	Ubiquitin-40S ribosomal protein S27a;Ubiquitin;40S ribosomal protein S27a;Ubiquitin-60S ribosomal protein L40;Ubiquitin;60S ribosomal protein L40;Polyubiquitin-B;Ubiquitin;Polyubiquitin-C;Ubiquitin	RPS27A;UBA52;UBB;UBC
26.0091	25.4289	25.6385	25.6093	24.6428	25.4808	25.0873	25.5402	25.28	25.9012	25.6614	25.8549	25.2476	25.9448	25.7086	25.7938	25.3059	25.6031	25.6911	25.4374	25.198	536.065	25.5269	25.6031	25.584	0.32558	0.0127544	0.190704	24.6428	26.0091	1.3663	21	0.402716	25.3059	25.7086	-0.886873	1.27362	P62993	P62993	Growth factor receptor-bound protein 2	GRB2
22.2395	21.0961	22.4072	22.1757	20.7421	23.3003	20.6269	19.6972	19.6949	20.9567	20.1879	21.0585	19.9275	20.1862	21.6958	21.5734	20.9971	21.195	18.6599	20.2809	19.6861	438.385	20.8755	20.9567	20.8643	1.10742	0.053049	0.768885	18.6599	23.3003	4.6404	21	1.38723	20.1862	21.5734	0.242508	0.0144729	P62995	P62995	Transformer-2 protein homolog beta	TRA2B
24.6021	24.9661	24.1284	24.6388	23.5243	22.569	24.6629	24.6666	24.0178	24.7919	24.4771	24.6939	24.586	24.8093	24.5875	24.535	24.7996	23.9639	24.7119	24.2541	24.6643	512.65	24.4119	24.6021	24.6427	0.544717	0.0223136	0.124966	22.569	24.9661	2.39708	21	0.439791	24.2541	24.6939	-2.27753	6.02161	P63000;P60763	P63000;P60763	Ras-related C3 botulinum toxin substrate 1;Ras-related C3 botulinum toxin substrate 3	RAC1;RAC3
23.6672	23.725	23.5725	23.5785	24.014	23.4956	23.6413	24.3816	24.1283	23.7977	23.6281	23.632	23.8914	23.7993	23.9224	23.8873	23.8361	23.9801	23.8016	24.0727	24.0143	500.467	23.8318	23.8016	23.8114	0.21855	0.00917055	0.16963	23.4956	24.3816	0.886011	21	0.338766	23.6413	23.9801	0.646166	0.40448	P63010	P63010	AP-2 complex subunit beta	AP2B1
21.2693	21.0933	21.0075	21.2075	21.2877	21.3891	21.569	21.1693	21.8766	21.2723	20.714	21.8715	21.4889	20.9783	21.2817	21.3547	20.9754	21.5298	21.2868	21.2646	21.4079	447.295	21.2998	21.2817	21.2758	0.278595	0.0130797	0.126171	20.714	21.8766	1.1626	21	0.238644	21.1693	21.4079	0.29179	0.70783	P63092;Q5JWF2	P63092;Q5JWF2	Guanine nucleotide-binding protein G(s) subunit alpha isoforms short;Guanine nucleotide-binding protein G(s) subunit alpha isoforms XLas	GNAS
20.7487	21.0346	21.3709	20.9266	21.6335	21.2329	21.4699	20.4592	21.4333	21.1659	21.1362	21.391	21.45	21.3127	21.3122	21.4071	20.8372	21.2597	21.0909	21.1083	20.5347	444.315	21.1579	21.2329	21.2337	0.31091	0.0146948	0.174204	20.4592	21.6335	1.17428	21	0.356438	21.0346	21.391	-0.861833	0.211166	P63098	P63098	Calcineurin subunit B type 1	PPP3R1
30.7767	31.1772	30.7811	30.9475	31.0173	30.0093	31.0733	30.9955	30.6611	31.4988	30.8518	30.9699	30.9634	31.1821	30.8432	31.0116	31.1078	30.8831	31.3409	30.9825	30.9835	650.058	30.9551	30.9825	30.9771	0.288499	0.00931992	0.125298	30.0093	31.4988	1.48949	21	0.221519	30.8518	31.0733	-1.4702	5.51295	P63104;REV__P53355;O00213;Q92674	P63104	14-3-3 protein zeta/delta	YWHAZ
22.2311	22.365	22.2034	22.2168	22.3066	22.4006	22.5273	22.1418	21.1988	22.1035	21.7324	21.8322	22.6126	22.2167	22.4383	22.1783	22.496	22.499	21.3854	21.8152	22.6718	465.573	22.1701	22.2168	22.2549	0.385775	0.0174007	0.221508	21.1988	22.6718	1.47296	21	0.334761	22.1035	22.4383	-1.15176	1.02184	P63151;Q00005;Q66LE6;Q9Y2T4	P63151	Serine/threonine-protein phosphatase 2A 55 kDa regulatory subunit B alpha isoform	PPP2R2A
21.947	22.3704	22.3659	21.8413	21.9591	21.9965	21.6866	21.7811	21.2523	22.3493	22.1417	22.1087	22.36	22.6797	22.3266	22.2004	21.8663	22.5126	21.9212	21.8472	22.2761	463.79	22.0852	22.1087	22.1067	0.326501	0.0147837	0.242376	21.2523	22.6797	1.42739	21	0.482988	21.8663	22.3493	-0.511597	0.723328	P63167	P63167	Dynein light chain 1, cytoplasmic	DYNLL1
22.7421	22.7293	22.9054	22.8768	22.6368	23.6095	22.5537	22.8521	23.3352	22.724	22.9277	22.7006	22.552	22.4391	22.5875	22.753	22.4162	22.4513	22.7588	22.1491	22.2604	476.961	22.7124	22.724	22.6772	0.328068	0.0144445	0.170263	22.1491	23.6095	1.46039	21	0.300091	22.552	22.8521	1.00537	2.11661	P63208	P63208	S-phase kinase-associated protein 1	SKP1
22.7267	23.0229	22.627	22.7946	23.6303	20.6285	23.073	22.983	23.6084	22.9339	23.2908	23.3625	23.358	22.8938	22.642	22.7444	23.15	23.561	23.2954	23.3291	23.3948	483.05	23.0024	23.073	23.1118	0.628304	0.0273147	0.284998	20.6285	23.6303	3.0018	21	0.563393	22.7946	23.358	-2.81654	10.4796	P63218	P63218	Guanine nucleotide-binding protein G(I)/G(S)/G(O) subunit gamma-5	GNG5
22.6601	20.763	22.4439	22.5273	20.269	23.2226	21.4781	22.5699	22.3708	21.6008	21.2501	21.3173	20.5238	20.8126	22.0097	22.1012	21.3991	21.6564	20.3785	20.1262	20.2975	451.778	21.5132	21.4781	21.5038	0.921863	0.042851	0.892662	20.1262	23.2226	3.09647	21	1.60783	20.763	22.3708	0.0618622	-1.12317	P63220	P63220	40S ribosomal protein S21	RPS21
26.3162	25.7079	26.3621	26.2913	25.1531	26.1405	25.4292	26.0529	25.4152	26.3983	25.6771	26.1772	25.5344	26.1351	26.1707	26.1235	25.611	25.8826	25.6977	26.0794	25.6702	544.026	25.906	26.0529	25.949	0.35837	0.0138335	0.309231	25.1531	26.3983	1.24519	21	0.500536	25.6702	26.1707	-0.419805	-0.892188	P63241;Q6IS14;Q9GZV4	P63241;Q6IS14	Eukaryotic translation initiation factor 5A-1;Eukaryotic translation initiation factor 5A-1-like	EIF5A;EIF5AL1
24.5238	23.2489	24.4317	24.055	20.5137	25.7779	23.0324	23.6599	23.7695	23.3748	23.093	23.5467	22.713	22.6125	24.3365	23.9066	24.0424	23.0001	21.2014	21.4093	22.6697	488.919	23.2819	23.3748	23.4275	1.2053	0.0517698	0.667656	20.5137	25.7779	5.26417	21	1.32946	22.713	24.0424	-0.506336	0.821556	P63244	P63244	Guanine nucleotide-binding protein subunit beta-2-like 1;Guanine nucleotide-binding protein subunit beta-2-like 1, N-terminally processed	GNB2L1
34.4963	34.7484	34.199	34.5655	34.2205	33.5611	34.6354	34.8298	34.2022	34.9058	34.8558	34.6039	34.5678	34.8656	34.7192	34.7689	34.868	34.3943	34.8573	34.3899	34.5288	725.784	34.5611	34.6039	34.6195	0.324148	0.00937897	0.214027	33.5612	34.9058	1.34465	21	0.435528	34.3943	34.8298	-1.54809	3.24901	P63261	P63261	Actin, cytoplasmic 2;Actin, cytoplasmic 2, N-terminally processed	ACTG1
22.2501	21.5831	22.92	22.2971	20.9231	24.6206	21.4122	21.4276	21.5426	21.5405	21.1586	21.8738	20.9762	20.742	22.2971	21.4564	21.9847	21.6791	20.7369	20.3168	21.0884	454.827	21.6584	21.5405	21.4978	0.920405	0.0424964	0.452101	20.3168	24.6206	4.30375	21	0.896261	21.0884	21.9847	1.68266	4.52365	P63279	P63279	SUMO-conjugating enzyme UBC9	UBE2I
22.8771	21.5924	22.8112	22.5401	21.0735	23.5934	21.8819	23.0016	23.1704	21.5311	22.0987	22.2545	21.4109	20.97	21.8135	22.2428	22.2588	21.0163	20.4392	20.5612	20.7167	459.856	21.8979	21.8819	21.8895	0.906488	0.0413961	0.808401	20.4392	23.5934	3.15425	21	1.46655	21.0735	22.5401	0.0748239	-0.931741	P67809;Q9Y2T7;P16989	P67809;Q9Y2T7;P16989	Nuclease-sensitive element-binding protein 1;Y-box-binding protein 2;Y-box-binding protein 3	YBX1;YBX2;YBX3
22.7559	22.9531	23.0263	22.4183	23.1769	22.9223	22.8704	21.8672	22.5913	22.7761	22.8547	22.4568	23.0155	22.546	22.3808	22.8019	23.1451	23.1381	22.4946	22.9163	22.1754	477.283	22.7278	22.8019	22.7862	0.341077	0.0150071	0.224344	21.8672	23.1769	1.30969	21	0.458445	22.4946	22.953	-0.842109	0.459796	P67812	P67812	Signal peptidase complex catalytic subunit SEC11A	SEC11A
21.9254	22.0122	21.6011	21.4391	22.0235	22.5187	22.0654	21.8777	21.2858	21.5981	21.1891	21.6036	21.4622	20.8275	21.5858	21.6004	22.0148	21.8591	21.6819	21.7972	21.2708	455.24	21.6781	21.6036	21.6639	0.371993	0.0171599	0.274105	20.8275	22.5187	1.69123	21	0.463114	21.4622	21.9254	-0.0934086	0.743609	P67870	P67870	Casein kinase II subunit beta	CSNK2B
30.6782	30.9497	30.6306	30.9401	30.4308	27.4905	30.7258	31.2881	30.7542	31.6583	31.1691	31.2306	30.9379	31.5758	31.018	31.0909	30.6846	30.772	31.6341	31.1066	30.8436	647.61	30.8386	30.9401	30.9577	0.836849	0.0271365	0.229071	27.4905	31.6583	4.16782	21	0.443316	30.7258	31.1691	-3.38798	13.9699	P67936	P67936	Tropomyosin alpha-4 chain	TPM4
30.9564	31.4777	30.9198	30.9113	31.4532	30.3278	31.3198	30.891	31.2313	31.2069	31.2408	30.7579	31.1936	31.3404	31.3207	31.2718	31.5179	31.2905	31.1842	31.0225	31.2139	654.049	31.1452	31.2139	31.2134	0.278294	0.00893537	0.126526	30.3277	31.5179	1.19019	21	0.363493	30.9564	31.3199	-1.30862	2.40355	P68032;P68133	P68032;P68133	Actin, alpha cardiac muscle 1;Actin, alpha skeletal muscle	ACTC1;ACTA1
25.0257	24.7344	24.6421	24.4751	23.7738	24.9669	24.059	24.6042	24.2349	24.408	24.5496	24.9071	24.5556	24.6106	25.2384	24.9537	24.5936	25.0043	24.7628	25.1029	24.6244	517.827	24.6584	24.6244	24.6801	0.353557	0.0143382	0.216372	23.7738	25.2384	1.46457	21	0.404099	24.5496	24.9537	-0.703381	0.745739	P68036;A0A1B0GUS4	P68036	Ubiquitin-conjugating enzyme E2 L3	UBE2L3
28.2853	27.3228	28.0388	27.7766	26.8504	29.1094	27.2948	28.2667	27.7643	27.28	27.0259	27.3624	27.1397	27.1066	27.7959	27.6669	27.4866	27.2993	26.5757	26.8374	26.9022	577.188	27.4851	27.3229	27.3823	0.596037	0.0216858	0.420662	26.5757	29.1094	2.53365	21	0.670025	27.1066	27.7766	0.999277	1.35201	Q5VTE0;P68104;Q05639	Q5VTE0;P68104;Q05639	Putative elongation factor 1-alpha-like 3;Elongation factor 1-alpha 1;Elongation factor 1-alpha 2	EEF1A1P5;EEF1A1;EEF1A2
30.54	30.819	30.5126	30.6435	30.8064	29.2025	30.7914	31.0052	29.91	31.0725	30.8376	30.9635	31.0273	30.9664	31.0473	30.9336	30.9488	30.8144	30.8504	30.9156	30.9736	645.582	30.742	30.8504	30.8814	0.437034	0.0142162	0.116011	29.2025	31.0725	1.87006	21	0.174953	30.7914	30.9664	-2.70169	7.8692	P68363;Q9H853	P68363	Tubulin alpha-1B chain	TUBA1B
28.1281	28.5508	28.231	28.5976	28.5198	25.5078	28.5134	28.669	27.1931	28.6193	27.7208	27.9081	27.8363	28.1698	28.2629	28.5	28.5137	28.47	28.3849	28.2956	28.3451	590.937	28.1399	28.3451	28.3717	0.701688	0.0249357	0.17524	25.5078	28.669	3.16126	21	0.385576	28.1281	28.5137	-2.95962	10.1829	P68366	P68366	Tubulin alpha-4A chain	TUBA4A
28.9904	29.1355	28.5866	28.5655	29.0165	28.1244	28.7907	28.8937	27.891	28.9696	28.7632	29.0452	29.2398	29.1296	29.1515	29.2357	29.1423	29.3419	28.8026	29.2832	29.2076	607.306	28.9194	29.0165	29.0213	0.374497	0.0129497	0.213961	27.891	29.3419	1.45086	21	0.360813	28.7907	29.1515	-1.49433	2.10084	P68371	P68371	Tubulin beta-4B chain	TUBB4B
22.4558	22.2499	22.1464	22.0843	21.9969	22.9467	22.0782	22.1581	22.1507	22.1575	22.3026	22.0768	22.0132	22.0392	22.3115	22.0373	21.9925	22.0849	21.6177	22.1995	22.4158	465.515	22.1674	22.1463	22.1406	0.249874	0.0112721	0.107124	21.6177	22.9467	1.32896	21	0.210634	22.0392	22.2499	1.17479	4.71683	P68400;Q8NEV1	P68400;Q8NEV1	Casein kinase II subunit alpha;Casein kinase II subunit alpha 3	CSNK2A1;CSNK2A3
23.1323	23.2107	23.2078	23.1544	23.1632	22.9691	23.0024	23.2525	22.7695	23.2383	23.0386	23.4343	23.5236	23.087	23.5205	23.082	23.3222	23.3314	22.9757	23.4301	23.3013	487.147	23.1975	23.2078	23.2029	0.193745	0.00835197	0.123596	22.7695	23.5236	0.754116	21	0.240271	23.082	23.3222	-0.121457	-0.148956	P68402	P68402	Platelet-activating factor acetylhydrolase IB subunit beta	PAFAH1B2
29.3148	30.8009	32.0798	32.1711	32.3523	30.8953	32.4088	32.9898	34.3895	30.3158	30.1894	30.0755	29.5543	30.0285	31.3788	29.0349	30.2253	29.0909	30.5403	29.4632	29.6084	646.908	30.8051	30.3158	30.4425	1.44334	0.0468541	0.85261	29.0349	34.3895	5.35464	21	2.47133	29.6084	32.0798	0.87693	0.203393	P68871	P68871	Hemoglobin subunit beta;LVV-hemorphin-7;Spinorphin	HBB
28.6695	30.1294	31.3293	31.3513	31.9701	30.0813	31.6402	32.1882	33.588	29.5099	29.6102	29.1567	28.8976	29.4291	30.4945	28.4792	29.7926	28.6274	29.6377	28.9784	29.2454	632.806	30.1336	29.6377	29.7185	1.38056	0.0458145	0.740101	28.4792	33.588	5.1088	21	2.17264	29.1567	31.3293	0.966626	0.292274	P69905	P69905	Hemoglobin subunit alpha	HBA1
23.3723	23.4913	23.0293	22.8235	23.0792	22.7688	23.0683	23.2697	23.0866	23.2389	23.1372	22.9583	23.2039	23.6342	23.3167	23.4978	23.1198	23.3155	23.524	23.2101	23.3716	487.517	23.2151	23.2101	23.2169	0.226408	0.00975263	0.141817	22.7688	23.6342	0.865421	21	0.292356	23.0792	23.3716	-0.117626	-0.333875	P78344	P78344	Eukaryotic translation initiation factor 4 gamma 2	EIF4G2
21.1647	21.5316	21.1262	21.6206	21.335	20.3062	21.5289	21.1104	21.4473	21.6787	21.3755	21.7617	21.7162	21.3342	21.1521	21.2208	21.2376	21.3555	21.7977	21.5149	21.5095	448.825	21.3726	21.3755	21.4067	0.324243	0.0151709	0.156107	20.3062	21.7977	1.4915	21	0.310787	21.2208	21.5316	-1.68247	4.99177	P78356	P78356	Phosphatidylinositol 5-phosphate 4-kinase type-2 beta	PIP4K2B
26.2555	26.3979	26.2785	26.1966	26.8548	26.351	26.4442	26.2005	26.1417	26.3335	26.2202	26.1366	26.4204	26.3437	26.3015	26.578	26.6428	26.6846	26.1593	26.4911	26.5816	554.014	26.3816	26.3437	26.3537	0.197227	0.00747593	0.143148	26.1366	26.8548	0.718248	21	0.270924	26.2202	26.4911	0.785065	0.025931	P78371	P78371	T-complex protein 1 subunit beta	CCT2
26.9402	27.3714	26.7166	26.8554	27.5041	26.0193	27.2274	27.3567	27.0061	27.0145	27.2272	27.2479	27.2123	26.8675	26.7279	26.853	27.1314	27.1163	27.2282	27.3238	27.3493	568.297	27.0617	27.1314	27.1238	0.32701	0.0120839	0.192364	26.0194	27.5042	1.4848	21	0.380396	26.8675	27.2479	-1.62855	4.07119	P78417	P78417	Glutathione S-transferase omega-1	GSTO1
25.6231	23.3769	25.7182	25.5837	23.0043	26.9071	23.2988	21.9139	23.7718	23.0181	23.3372	24.018	22.312	21.3992	23.9791	24.0816	24.023	23.3851	23.4164	20.193	20.5278	492.888	23.4709	23.3851	23.4535	1.66184	0.0708045	0.637928	20.193	26.9071	6.71409	21	1.01876	23.0043	24.023	-0.0372077	0.240413	P78527	P78527	DNA-dependent protein kinase catalytic subunit	PRKDC
21.9522	22.0018	21.9354	21.4843	21.5521	21.431	22.3968	22.2185	21.9837	22.0964	21.0268	21.3557	21.9606	21.8035	20.1809	21.7978	21.8092	21.508	21.4523	22.1183	21.3162	455.381	21.6848	21.8035	21.7767	0.486717	0.022445	0.295584	20.181	22.3968	2.21583	21	0.531439	21.4523	21.9837	-1.45388	3.44592	P78559;P46821	P78559	Microtubule-associated protein 1A;MAP1A heavy chain;MAP1 light chain LC2	MAP1A
21.7628	21.4254	21.5884	20.7643	20.6899	22.7808	19.9843	19.3638	21.2525	21.3677	22.1249	21.4697	21.3784	21.4059	21.2013	21.1486	21.3292	21.0064	20.4779	21.3469	21.0749	444.944	21.1878	21.3292	21.2907	0.705789	0.0333111	0.254311	19.3638	22.7808	3.41707	21	0.419004	21.0064	21.4254	-0.501543	2.17423	P80217	P80217	Interferon-induced 35 kDa protein	IFI35
23.1461	22.7884	23.0504	23.1593	22.4735	22.3105	22.4361	23.067	23.006	23.2023	22.7297	22.9438	22.7962	23.2291	22.8576	23.0968	22.4205	22.4947	23.2231	22.6436	22.4734	479.548	22.8356	22.8576	22.8461	0.307236	0.0134542	0.288506	22.3106	23.2291	0.918545	21	0.6022	22.4947	23.0969	-0.275538	-1.41567	P80303	P80303	Nucleobindin-2;Nesfatin-1	NUCB2
20.7396	19.8872	21.8594	21.1691	18.5619	24.0597	19.8772	21.1104	25.9185	20.6861	20.8874	20.7663	19.8513	21.3524	17.6072	21.1678	20.2126	20.2348	20.7078	17.1134	20.1792	433.949	20.6642	20.7078	20.6501	1.88009	0.0909829	0.528589	17.1134	25.9185	8.80506	21	1.28061	19.8872	21.1678	0.849664	2.78723	P80723	P80723	Brain acid soluble protein 1	BASP1
22.0908	22.0987	22.1231	21.9447	22.1985	22.3276	22.2808	23.7815	25.8022	22.0164	23.9559	22.1624	21.1977	21.7412	20.88	22.1557	21.7631	21.0766	24.1434	20.6952	22.0801	468.515	22.3103	22.0987	22.0691	1.20257	0.0539022	0.228949	20.6952	25.8022	5.107	21	0.51774	21.7631	22.2808	1.44631	2.53223	P81605	P81605	Dermcidin;Survival-promoting peptide;DCD-1	DCD
27.0424	26.8816	26.9288	26.9535	26.1162	26.1724	26.3915	26.4385	26.2852	27.2154	26.9651	26.9529	26.8311	27.5616	27.2324	27.242	26.7235	27.3356	27.3777	27.2998	27.2621	565.209	26.9147	26.9535	26.9619	0.420088	0.0156081	0.288506	26.1162	27.5616	1.44538	21	0.518486	26.7235	27.242	-0.58629	-0.658693	P84077;P61204	P84077;P61204	ADP-ribosylation factor 1;ADP-ribosylation factor 3	ARF1;ARF3
22.9221	22.8633	23.3592	23.0154	22.1807	22.7992	22.4803	22.9708	22.8363	22.9792	22.9578	22.9456	22.9196	23.4745	22.907	23.355	22.8587	23.4169	22.8649	23.3158	23.4537	482.876	22.9941	22.9456	22.9169	0.320275	0.0139286	0.0868759	22.1807	23.4744	1.2937	21	0.452505	22.8633	23.3158	-0.472833	0.893027	P84085	P84085	ADP-ribosylation factor 5	ARF5
23.0363	21.9888	23.332	23.0753	20.8661	24.5216	22.1743	21.7978	22.6219	22.2024	21.9886	22.4653	21.4296	20.6762	22.5829	22.2487	22.1887	22.0191	20.5139	20.7821	20.937	463.449	22.069	22.1743	22.1172	0.989985	0.0448587	0.447647	20.5139	24.5216	4.00764	21	1.1533	21.4296	22.5829	0.398871	0.504984	P84090	P84090	Enhancer of rudimentary homolog	ERH
25.2119	24.8628	25.1915	25.1565	24.7502	25.4748	25.0963	24.7292	25.9115	24.9428	24.9706	24.9495	24.8178	24.7307	24.8793	24.8272	25.0285	24.902	25.0916	25.0465	24.6728	525.244	25.0116	24.9495	24.9467	0.283571	0.0113376	0.142071	24.6728	25.9115	1.23873	21	0.269064	24.8272	25.0963	1.75392	4.21172	P84095	P84095	Rho-related GTP-binding protein RhoG	RHOG
20.9061	19.4195	20.7515	20.7507	21.3011	23.4619	20.5307	20.3086	22.0692	21.3491	20.9612	21.2599	21.76	20.8076	19.612	20.7238	20.431	21.1652	20.7364	19.4257	21.4049	439.136	20.9112	20.8076	20.8463	0.903596	0.043211	0.45236	19.4195	23.4619	4.0424	21	0.770424	20.5307	21.3011	0.74033	2.33353	P98171	P98171	Rho GTPase-activating protein 4	ARHGAP4
24.6243	24.8012	24.7416	24.51	25.0254	25.3662	24.4975	24.7179	24.3976	24.5343	24.5974	24.5584	24.8425	24.434	24.4022	24.5365	24.8568	24.9208	24.4267	24.8693	24.8718	518.533	24.692	24.6243	24.6551	0.245523	0.00994343	0.190304	24.3976	25.3662	0.968622	21	0.346783	24.51	24.8568	0.992739	1.19833	P99999;CON__P62894	P99999	Cytochrome c	CYCS
24.6938	25.1016	24.4615	24.5521	25.1913	20.7656	24.8066	25.0659	25.2402	24.7698	24.7429	24.718	24.9979	24.9421	24.8674	24.8486	24.7798	24.9449	24.7497	24.9812	24.9094	518.13	24.6729	24.8486	24.8619	0.915929	0.0371229	0.130661	20.7656	25.2402	4.47457	21	0.238306	24.7429	24.9812	-4.24795	18.8849	Q00013	Q00013	55 kDa erythrocyte membrane protein	MPP1
20.811	21.7885	22.0149	21.7549	21.9682	23.3535	21.9232	21.2539	21.5211	21.5585	21.3289	21.0307	20.9785	20.2708	21.3327	21.4381	21.8273	21.3969	20.5368	21.1825	20.707	449.978	21.4275	21.3969	21.3719	0.652513	0.0304521	0.391611	20.2708	23.3535	3.08271	21	0.757812	21.0307	21.7885	0.942595	2.8191	Q00059	Q00059	Transcription factor A, mitochondrial	TFAM
21.0536	21.664	21.424	20.7816	21.3484	21.5334	21.1001	20.268	20.6211	21.3741	21.0461	21.1015	21.3626	21.1037	21.5145	21.4151	21.6294	21.9401	20.8162	21.2781	21.2035	445.579	21.2181	21.2781	21.271	0.382908	0.0180463	0.224457	20.268	21.9401	1.67209	21	0.370394	21.0536	21.424	-0.605333	0.791348	Q00169	Q00169	Phosphatidylinositol transfer protein alpha isoform	PITPNA
25.8066	26.1124	25.7581	25.8276	26.328	25.4576	26.0469	25.7598	25.5343	25.9371	25.5112	25.738	26.0905	25.748	25.5651	25.7281	26.2444	25.9943	25.9853	25.9255	25.7158	542.814	25.8483	25.8066	25.831	0.237294	0.00918026	0.178726	25.4576	26.328	0.870331	21	0.266184	25.7281	25.9943	0.249218	-0.492787	Q00325	Q00325	Phosphate carrier protein, mitochondrial	SLC25A3
22.5456	22.7603	22.5045	22.5653	22.9707	23.0334	22.6508	21.6402	22.2021	22.7247	22.3287	22.5673	22.5994	22.4874	22.7428	22.5055	22.5738	22.5173	22.3058	22.8371	22.4153	473.478	22.5466	22.5653	22.5755	0.291799	0.0129421	0.150034	21.6402	23.0334	1.39317	21	0.237335	22.4874	22.7247	-1.27211	3.89968	Q00577	Q00577	Transcriptional activator protein Pur-alpha	PURA
28.4716	28.7318	28.3298	28.4623	28.8504	27.6665	28.5403	28.7602	28.2827	28.6439	28.3837	28.4721	28.5768	28.8131	28.4315	28.6648	28.7417	28.7887	28.6229	28.6928	28.6769	599.605	28.5526	28.6229	28.6062	0.260493	0.00912327	0.15081	27.6665	28.8504	1.18395	21	0.269533	28.4623	28.7318	-2.02889	5.96935	Q00610;P53675	Q00610	Clathrin heavy chain 1	CLTC
23.3856	22.1499	23.4082	22.9395	21.947	23.6649	22.3534	23.0532	23.4179	23.3074	23.2558	22.9205	22.4531	22.8393	22.8868	23.2624	22.541	22.9098	22.9247	22.8725	22.9311	481.424	22.925	22.9247	22.952	0.44092	0.0192332	0.337713	21.947	23.6649	1.71789	21	0.423126	22.8393	23.2624	-0.568513	-0.00852006	Q00688	Q00688	Peptidyl-prolyl cis-trans isomerase FKBP3	FKBP3
22.083	22.0388	21.9131	21.5875	22.0234	21.8145	21.5689	20.7187	21.1736	21.5342	21.7808	21.961	22.0467	21.3296	21.5132	22.0473	21.8867	22.5239	21.2267	21.1776	21.3921	455.341	21.6829	21.7808	21.7351	0.418852	0.0193171	0.265862	20.7187	22.5239	1.80525	21	0.631302	21.3921	22.0234	-0.335784	0.147195	Q00722	Q00722	1-phosphatidylinositol 4,5-bisphosphate phosphodiesterase beta-2	PLCB2
22.9349	22.9076	22.6929	22.7079	22.0809	22.8926	22.6647	22.9217	22.8532	22.9842	22.9513	23.2935	22.9738	22.9535	22.8105	23.2549	23.1895	23.2284	22.8399	22.3835	22.5714	480.091	22.8615	22.9076	22.9005	0.287727	0.0125857	0.0970726	22.0809	23.2935	1.21262	21	0.265884	22.7079	22.9738	-0.913392	1.64075	Q00765	Q00765	Receptor expression-enhancing protein 5	REEP5
26.3025	25.2222	26.4509	26.3974	24.5804	27.7296	25.552	24.7607	25.7971	25.1419	25.1015	25.5078	24.4733	23.9579	25.8133	25.4281	25.6634	25.3741	23.426	24.1661	24.2753	531.121	25.2915	25.3741	25.2798	0.985344	0.0389595	0.613457	23.426	27.7296	4.30364	21	1.21674	24.5804	25.7971	0.368852	0.688613	Q00839	Q00839	Heterogeneous nuclear ribonucleoprotein U	HNRNPU
25.5494	25.3895	25.3931	25.396	24.9735	25.8018	25.3667	25.4315	25.9038	25.712	25.6275	25.7139	25.6812	25.8351	25.8215	26.0781	26.1053	26.0248	25.5356	25.4873	25.6332	538.461	25.641	25.6331	25.6452	0.276036	0.0107654	0.201605	24.9735	26.1053	1.13185	21	0.389963	25.4315	25.8215	-0.268517	0.34133	Q01082;O15020	Q01082	Spectrin beta chain, non-erythrocytic 1	SPTBN1
20.8722	20.2606	20.9041	20.9153	19.4003	22.2045	19.8336	20.1662	19.9014	19.9029	20.6112	19.7769	19.8372	20.1546	21.1761	20.8656	19.9905	19.6146	19.7498	20.0739	20.2814	426.493	20.3092	20.1546	20.1682	0.658497	0.0324236	0.377687	19.4003	22.2045	2.80425	21	1.02838	19.8372	20.8656	1.25028	1.95066	Q01085;P31483	Q01085	Nucleolysin TIAR	TIAL1
25.0483	23.4601	24.8863	24.9433	22.6501	26.1029	23.7989	23.0802	24.5698	23.7867	23.2542	23.67	23.0594	22.4114	24.0058	24.0814	24.3603	23.4305	22.297	20.9249	22.4668	496.288	23.6328	23.67	23.6595	1.1614	0.0491434	0.690302	20.9249	26.103	5.17804	21	1.30091	23.0594	24.3603	-0.124605	0.573409	Q01105;P0DME0	Q01105;P0DME0	Protein SET;Protein SETSIP	SET;SETSIP
24.7513	25.0011	24.3984	24.6962	25.067	22.821	24.8642	24.3766	24.5981	24.8321	24.7427	24.9888	24.939	24.6222	24.5242	24.7558	24.9389	24.8266	24.8647	24.9008	24.8912	518.401	24.6858	24.8266	24.8219	0.467129	0.018923	0.112453	22.821	25.067	2.24596	21	0.278612	24.6222	24.9008	-3.44746	13.7442	Q01433	Q01433	AMP deaminase 2	AMPD2
23.9307	25.5133	23.778	23.6111	21.9027	25.1541	23.1208	23.8634	24.3732	23.6224	24.1663	24.1262	22.994	23.3217	23.4889	23.7651	23.0165	23.146	24.907	22.4867	23.691	497.979	23.7133	23.691	23.6716	0.845882	0.0356712	0.475256	21.9027	25.5133	3.61063	21	0.980188	23.146	24.1262	0.185713	0.563754	Q01469;A8MUU1	Q01469	Fatty acid-binding protein, epidermal	FABP5
28.8797	29.3239	28.5981	28.6895	29.0625	28.7601	29.1328	28.6397	28.5168	28.9509	28.6104	28.8172	29.0017	28.9376	28.8883	28.8779	29.2452	29.2207	28.6457	28.9441	29.0487	606.791	28.8948	28.8883	28.8894	0.228722	0.00791567	0.174181	28.5168	29.3239	0.807135	21	0.359253	28.6895	29.0487	0.153547	-0.795931	Q01518;P40123	Q01518	Adenylyl cyclase-associated protein 1	CAP1
21.3293	20.2444	21.1667	21.12	19.3981	23.7235	21.0806	20.9418	23.2656	19.9953	21.3885	20.7302	19.8228	19.9587	20.5775	20.597	20.2177	19.4185	21.4824	18.7573	19.7229	434.939	20.7114	20.5971	20.504	1.18636	0.0572804	0.638329	18.7573	23.7235	4.96618	21	1.20796	19.9587	21.1667	1.01434	1.54785	Q01628;P13164;Q01629	Q01628;P13164;Q01629	Interferon-induced transmembrane protein 3;Interferon-induced transmembrane protein 1;Interferon-induced transmembrane protein 2	IFITM3;IFITM1;IFITM2
26.2637	26.7862	26.397	26.6583	27.1674	25.2424	26.4582	26.3197	25.6564	26.7067	26.8846	26.8234	27.0883	26.7516	26.4748	25.9876	25.9643	26.0511	26.7005	26.7222	26.8069	555.911	26.472	26.6583	26.6225	0.478016	0.0180575	0.226337	25.2424	27.1674	1.92501	21	0.522484	26.2637	26.7862	-0.967318	0.818779	Q01813	Q01813	ATP-dependent 6-phosphofructokinase, platelet type	PFKP
23.5383	24.3592	23.8305	23.656	24.6758	24.2014	23.9867	22.958	21.6445	23.4142	23.1021	23.2116	23.7302	23.352	23.8127	23.5314	24.0678	24.3545	22.3199	24.0885	23.7002	495.536	23.5969	23.7002	23.7307	0.699232	0.0296323	0.367666	21.6445	24.6758	3.03132	21	0.715792	23.3521	24.0678	-1.18365	2.06772	Q02218;Q9ULD0	Q02218	2-oxoglutarate dehydrogenase, mitochondrial	OGDH
20.8221	21.1077	20.9357	20.699	21.3244	21.0634	21.5172	21.3743	20.4082	20.899	20.9424	20.8974	21.3706	21.0309	20.7069	20.8616	21.5031	21.5988	20.5224	21.3424	21.2206	442.148	21.0547	21.0309	21.053	0.332813	0.0158071	0.293449	20.4082	21.5988	1.19057	21	0.48081	20.8616	21.3424	-0.113977	-0.763981	Q02252	Q02252	Methylmalonate-semialdehyde dehydrogenase [acylating], mitochondrial	ALDH6A1
21.2025	20.4219	21.2485	20.7038	20.5239	21.1736	20.5708	20.3934	21.0929	20.4387	20.377	20.6527	20.5628	19.8326	20.586	20.3112	20.624	20.2447	20.3565	19.8621	20.5745	431.754	20.5597	20.5628	20.5299	0.380593	0.0185116	0.169401	19.8326	21.2485	1.41596	21	0.275745	20.377	20.6527	0.185756	0.204149	Q02750	Q02750	Dual specificity mitogen-activated protein kinase kinase 1	MAP2K1
22.3631	18.5099	20.8753	21.5772	21.8671	23.6218	20.8767	20.2001	23.6454	21.3352	22.0268	20.592	20.2987	19.7388	20.7475	22.8566	21.143	20.5486	20.365	19.8439	19.7099	442.742	21.083	20.8753	20.8785	1.30568	0.0619306	0.701921	18.5099	23.6454	5.13552	21	1.56835	20.2987	21.8671	0.409687	0.0444273	Q02790	Q02790	Peptidyl-prolyl cis-trans isomerase FKBP4;Peptidyl-prolyl cis-trans isomerase FKBP4, N-terminally processed	FKBP4
23.2921	22.7337	23.3457	23.2515	23.1434	23.8034	23.4252	22.7492	22.5671	23.1894	23.119	23.1183	22.9308	23.4125	22.9522	23.6455	23.3648	23.1301	23.1826	22.5794	22.5621	485.498	23.119	23.1434	23.1355	0.342699	0.0148233	0.212664	22.5621	23.8034	1.24132	21	0.41493	22.9308	23.3457	-0.0844749	-0.391902	Q02818	Q02818	Nucleobindin-1	NUCB1
23.1444	21.7086	22.6467	22.073	21.6574	24.3834	21.6032	21.7192	22.3212	21.783	21.8077	22.0085	21.4458	21.5674	21.989	22.1367	22.2052	21.8684	21.5996	21.5864	21.1207	462.376	22.0179	21.8077	21.807	0.696779	0.031646	0.221287	21.1207	24.3834	3.26271	21	0.533518	21.6032	22.1367	2.2211	6.23894	Q02880	Q02880	DNA topoisomerase 2-beta	TOP2B
24.0361	24.2474	24.2351	24.064	24.4364	24.2199	24.3326	24.0193	24.1352	24.1434	24.0135	23.9562	24.2039	23.7908	23.7157	23.7243	24.1331	23.9335	23.7837	24.0109	23.8848	505.02	24.0486	24.0361	24.0469	0.198446	0.0082519	0.151239	23.7157	24.4364	0.720789	21	0.27043	23.9335	24.2039	-0.0494982	-0.582418	Q02978	Q02978	Mitochondrial 2-oxoglutarate/malate carrier protein	SLC25A11
24.335	24.0042	25.059	24.9833	23.855	26.3797	24.8961	21.548	23.5499	22.9845	22.7937	23.316	23.7029	20.9203	24.5737	23.9057	24.6746	23.1154	19.5757	21.1792	22.2451	491.597	23.4094	23.7029	23.6926	1.61697	0.0690733	0.909184	19.5757	26.3797	6.80402	21	1.77995	22.7937	24.5737	-0.633915	0.392062	Q03252	Q03252	Lamin-B2	LMNB2
23.9929	23.7437	23.8746	23.5762	24.2659	25.3725	24.306	23.8756	24.2333	23.8591	24.1273	23.9005	23.599	23.3893	23.2678	23.6086	23.9027	23.622	23.5949	23.6433	23.598	501.353	23.874	23.8591	23.8045	0.4427	0.0185432	0.260078	23.2679	25.3725	2.1046	21	0.393906	23.599	23.9929	1.97102	5.89804	Q03518	Q03518	Antigen peptide transporter 1	TAP1
24.1728	24.0869	23.8924	23.4219	23.7716	25.2989	24.5278	23.8182	23.83	24.0151	24.1744	23.7181	23.7438	23.4768	23.3645	23.8654	24.2033	23.9378	23.6965	24.0389	23.7193	502.774	23.9416	23.8654	23.8644	0.417169	0.0174244	0.168959	23.3645	25.2989	1.93438	21	0.367598	23.7193	24.0869	1.72224	4.88702	Q03519;Q9NUT2	Q03519	Antigen peptide transporter 2	TAP2
21.7087	20.3866	21.8939	21.2057	20.0328	22.5245	20.5117	21.3908	21.6906	21.2038	21.4889	21.482	20.5475	21.2045	21.2376	21.5288	20.6193	20.7281	20.9979	20.7722	20.8352	443.991	21.1424	21.2045	21.1427	0.583741	0.0276099	0.432314	20.0328	22.5245	2.49168	21	0.760822	20.7281	21.4889	0.280422	0.256563	Q04323	Q04323	UBX domain-containing protein 1	UBXN1
23.4695	23.8308	23.5101	23.6118	23.7903	22.9063	23.6148	23.7365	24.1316	23.6654	23.9309	23.7307	23.969	23.6624	23.3449	23.5084	23.4512	23.6937	23.9799	23.9844	23.9272	497.45	23.6881	23.6937	23.7155	0.274663	0.011595	0.185251	22.9064	24.1316	1.2252	21	0.417089	23.5101	23.9272	-0.964861	1.97454	Q04446	Q04446	1,4-alpha-glucan-branching enzyme	GBE1
24.2063	23.9795	24.101	23.9882	24.0033	24.1177	23.8368	24.6952	24.1832	24.0429	24.1462	24.0577	23.7254	24.036	23.8637	24.1386	23.7797	23.8696	23.9185	23.6229	23.9409	504.253	24.0121	24.0032	23.9912	0.219835	0.00915517	0.133675	23.6229	24.6952	1.07231	21	0.2481	23.8696	24.1177	1.19524	3.8773	Q04637	Q04637	Eukaryotic translation initiation factor 4 gamma 1	EIF4G1
23.6346	24.1481	23.989	23.8267	24.1065	24.3601	23.8941	22.7722	23.431	23.7601	23.4112	24.0126	24.1097	23.7147	24.6498	23.8885	24.2179	24.0993	23.6409	23.7596	23.7941	501.221	23.8677	23.8885	23.8999	0.388618	0.0162822	0.218073	22.7722	24.6498	1.87765	21	0.391825	23.7147	24.1065	-0.768167	2.38727	Q04760	Q04760	Lactoylglutathione lyase	GLO1
23.4331	23.8687	23.8325	23.8676	24.3526	24.7958	24.2576	23.278	23.4977	23.4483	23.5356	23.5228	24.0841	23.2217	23.8443	23.6046	24.3815	24.1515	23.2415	23.9279	23.7945	499.942	23.8067	23.8325	23.7879	0.420115	0.0176469	0.319029	23.2217	24.7958	1.5741	21	0.586422	23.4977	24.0841	0.572781	-0.0994122	Q04837	Q04837	Single-stranded DNA-binding protein, mitochondrial	SSBP1
27.3203	27.2441	27.0474	27.2048	27.295	25.5329	27.3714	27.4079	27.2892	27.5822	27.6539	27.4229	27.3161	27.5144	26.8398	27.4648	27.2046	26.9641	27.7185	27.1926	27.1147	571.702	27.2239	27.295	27.3074	0.443973	0.0163082	0.127859	25.5329	27.7185	2.18555	21	0.230232	27.1926	27.4229	-2.91199	10.968	Q04917	Q04917	14-3-3 protein eta	YWHAH
23.0403	22.9957	22.673	22.9609	22.9754	21.3203	23.139	23.5491	23.3849	23.3876	23.7793	23.5273	23.2699	23.7206	23.0811	23.6182	23.628	23.1806	23.3962	22.9123	23.2559	486.795	23.1807	23.2559	23.2711	0.519079	0.0223927	0.271364	21.3203	23.7793	2.45901	21	0.531652	22.9957	23.5273	-2.35277	8.01579	Q04941	Q04941	Proteolipid protein 2	PLP2
24.4865	24.666	24.5133	24.6237	24.7379	23.0862	24.6784	24.7172	24.6059	24.9502	24.8039	24.9109	24.7936	24.8681	24.5464	24.7402	24.5135	24.696	24.8283	24.6991	24.6999	517.165	24.6269	24.6991	24.7017	0.37564	0.0152533	0.0945587	23.0862	24.9502	1.86403	21	0.187763	24.6059	24.7936	-3.72186	15.694	Q05209	Q05209	Tyrosine-protein phosphatase non-receptor type 12	PTPN12
23.0814	23.1729	23.1223	23.4694	22.8487	20.7564	23.1503	23.5965	21.8488	23.5419	23.2775	23.5639	23.2572	23.6691	23.5649	23.3403	22.675	23.2707	23.4824	23.5582	23.4454	485.693	23.1283	23.2775	23.335	0.679922	0.0293979	0.204813	20.7564	23.6691	2.91277	21	0.419636	23.1223	23.5419	-2.60947	7.4548	Q05397	Q05397	Focal adhesion kinase 1	PTK2
24.6611	24.8079	24.7171	24.9115	24.9147	23.6559	24.5562	24.7534	24.7705	24.7552	24.6204	24.9431	24.8949	24.6734	24.7609	24.5707	24.4367	24.6623	24.8641	24.8304	24.6619	518.422	24.6868	24.7534	24.7486	0.270465	0.0109559	0.0922604	23.6559	24.9432	1.28726	21	0.169333	24.6611	24.8305	-2.94498	10.9692	Q05655	Q05655	Protein kinase C delta type;Protein kinase C delta type regulatory subunit;Protein kinase C delta type catalytic subunit	PRKCD
27.8619	26.6134	27.4875	27.7619	25.7323	20.647	26.4644	28.3155	27.2617	28.2886	27.7307	28.0054	26.8541	28.1228	27.501	28.0358	26.7473	27.4393	27.9154	27.3595	27.6743	569.82	27.1343	27.501	27.5404	1.62596	0.0599228	0.504419	20.647	28.3155	7.66851	21	1.06129	26.8541	27.9154	-3.45994	13.7145	Q05682;REV__Q13136	Q05682	Caldesmon	CALD1
22.7673	23.007	22.4971	22.742	22.9975	22.6265	22.8026	22.6876	22.4898	22.8424	22.5741	23.2433	22.9204	23.0797	23.0092	22.8522	23.1197	22.9423	22.8154	23.019	22.8092	479.844	22.8497	22.8424	22.851	0.203027	0.0088853	0.15514	22.4898	23.2433	0.753473	21	0.265011	22.742	23.007	-0.124591	-0.481933	Q06124	Q06124	Tyrosine-protein phosphatase non-receptor type 11	PTPN11
24.9246	25.2264	24.6582	25.1401	25.2155	19.5497	25.0474	25.4215	24.9319	25.4281	25.2925	25.038	25.0361	25.4204	24.8956	25.2484	25.1721	25.4646	25.2749	25.4509	25.2846	523.121	24.9105	25.2155	25.1988	1.24676	0.0500495	0.179417	19.5497	25.4646	5.91486	21	0.256456	25.0361	25.2925	-4.36448	19.5927	Q06187;P29317;P29320;P54762;Q15375;P54753;Q9UF33;P54756;P29323	Q06187	Tyrosine-protein kinase BTK	BTK
26.6013	25.8524	26.7221	26.2931	25.5103	28.2705	26.0479	26.0921	26.7307	26.2435	26.2374	26.3172	25.6079	25.5616	26.1651	26.1704	26.0971	25.7352	25.425	25.47	25.4006	548.551	26.1215	26.0971	26.0291	0.643787	0.0246459	0.361864	25.4006	28.2705	2.86987	21	0.68528	25.6079	26.2931	1.84079	5.40591	Q06323	Q06323	Proteasome activator complex subunit 1	PSME1
27.0896	26.9876	27.0176	27.0659	26.5992	27.3029	26.9576	26.9647	27.1856	26.966	26.9699	27.2263	26.9802	26.764	27.1175	27.1538	27.2981	27.0742	27.1918	26.8276	26.7954	567.536	27.0255	27.0177	27.0365	0.178707	0.00661252	0.0998821	26.5992	27.303	0.703777	21	0.189171	26.9647	27.1538	-0.52898	0.264843	Q06830	Q06830	Peroxiredoxin-1	PRDX1
23.745	24.0725	24.5874	24.2022	24.5579	24.7499	24.7803	23.4727	23.9423	24.1186	24.2306	23.6962	24.412	24.2238	24.0053	24.4459	24.2257	23.4994	24.2836	24.1223	23.8785	507.252	24.1549	24.2022	24.1792	0.367855	0.015229	0.24371	23.4727	24.7803	1.30761	21	0.469769	23.9423	24.412	-0.16912	-0.433338	Q07021	Q07021	Complement component 1 Q subcomponent-binding protein, mitochondrial	C1QBP
23.1919	22.5545	23.36	23.3325	22.2333	23.9486	22.5137	22.6604	22.8023	23.1381	23.0841	23.2015	22.7026	22.9687	22.9357	23.0092	22.433	22.7491	23	22.7412	22.5901	481.15	22.9119	22.9357	22.8896	0.385421	0.0168219	0.256166	22.2333	23.9486	1.71533	21	0.477631	22.6604	23.1381	0.717056	1.2905	Q07812	Q07812	Apoptosis regulator BAX	BAX
21.3674	21.4086	21.6073	21.8193	21.2087	20.1808	21.1976	22.1911	21.1156	22.101	21.9033	21.6999	21.5587	22.2069	21.8422	21.5871	21.2485	21.3488	22.0521	21.7876	21.8035	453.236	21.5827	21.6073	21.6382	0.46342	0.0214719	0.258507	20.1808	22.2069	2.0261	21	0.493437	21.3488	21.8422	-1.24135	2.93726	Q07817	Q07817	Bcl-2-like protein 1	BCL2L1
22.6862	22.7979	22.6442	22.8352	22.6421	22.1003	22.6691	22.5054	21.9243	22.775	22.7414	22.7181	22.4991	22.6078	22.6387	22.7181	22.4491	22.5905	22.8176	22.5224	22.4857	474.368	22.589	22.6421	22.6485	0.223904	0.00991209	0.11973	21.9243	22.8352	0.91094	21	0.212671	22.5055	22.7181	-1.79031	3.57613	Q07866;Q9H0B6;Q9NSK0	Q07866	Kinesin light chain 1	KLC1
24.4475	23.0753	24.9318	24.404	21.8603	25.809	23.2442	22.6868	23.7736	23.7085	23.3325	23.7241	22.5556	20.9284	23.7785	23.6703	23.654	22.8151	21.0046	20.7892	21.7741	485.968	23.1413	23.3325	23.3294	1.31995	0.0570385	0.645718	20.7892	25.809	5.01974	21	1.21802	22.5556	23.7736	-0.202891	-0.196524	Q07955	Q07955	Serine/arginine-rich splicing factor 1	SRSF1
25.8494	26.2815	25.8577	25.7586	26.1401	24.839	25.8363	25.5827	25.2412	26.081	25.9473	25.7899	26.1053	26.3741	26.1218	26.0178	26.0876	26.2579	25.8732	26.2988	26.1766	544.518	25.9294	26.0178	26.0254	0.364037	0.0140395	0.168417	24.839	26.3741	1.53514	21	0.303749	25.8363	26.1401	-1.61657	3.21391	Q07960	Q07960	Rho GTPase-activating protein 1	ARHGAP1
23.8534	23.8847	23.8354	23.9054	23.9222	23.532	23.9491	23.9192	23.9331	23.8792	23.8818	24.1739	23.8805	23.6886	23.5339	23.9015	24.0343	23.9929	23.9439	23.7914	23.7948	501.231	23.8682	23.8847	23.8939	0.146888	0.00615413	0.0493622	23.532	24.1739	0.641985	21	0.0977211	23.8354	23.9331	-0.789505	1.74763	Q08209	Q08209	Serine/threonine-protein phosphatase 2B catalytic subunit alpha isoform	PPP3CA
25.0752	23.9983	25.1316	25.0119	23.2314	26.4604	24.2398	24.0118	24.4705	23.9902	24.0301	24.3363	23.65	23.4174	24.6247	24.5206	24.3069	24.2274	22.0722	22.8223	23.0126	506.641	24.1258	24.2274	24.1943	0.935775	0.0387873	0.397299	22.0722	26.4604	4.38827	21	0.870569	23.65	24.5206	0.141479	1.37264	Q08211	Q08211	ATP-dependent RNA helicase A	DHX9
22.5437	22.6449	21.7695	21.5757	21.7085	24.5065	23.0516	22.7152	21.9539	22.3193	22.7035	22.721	22.841	21.9829	22.1114	22.5194	22.9264	22.3855	22.5092	22.1539	22.329	471.972	22.4749	22.5092	22.422	0.620517	0.0276094	0.331749	21.5757	24.5065	2.93081	21	0.603785	22.1114	22.7152	1.59323	4.97689	Q08257	Q08257	Quinone oxidoreductase	CRYZ
19.9794	19.0753	20.3123	19.8061	19.7538	19.4666	19.1301	19.6338	19.4472	19.9632	20.5437	19.9525	19.4654	20.9158	19.6977	20.6945	19.1286	19.9471	20.6779	19.1662	19.4585	416.216	19.8198	19.7538	19.7269	0.550347	0.0277675	0.295294	19.0753	20.9158	1.84045	21	0.520927	19.4585	19.9794	0.524319	-0.623559	Q08379	Q08379	Golgin subfamily A member 2	GOLGA2
25.0834	24.5241	24.9503	25.4261	24.4904	19.2302	24.2408	25.3894	25.6224	25.5107	25.1745	25.4019	24.49	25.4427	25.1472	25.3027	24.3566	24.8798	25.2731	24.791	24.9198	519.647	24.7451	25.0834	25.0599	1.32842	0.053684	0.318483	19.2302	25.6224	6.39221	21	0.865339	24.5241	25.3894	-3.89232	16.5997	Q08495	Q08495	Dematin	DMTN
24.4153	24.8294	24.622	24.9337	25.1629	23.1028	25.2555	25.2289	25.1428	25.2208	25.0917	24.9331	24.7424	25.0337	24.6273	24.7984	24.5075	24.6599	25.3017	24.9582	24.7199	521.288	24.8232	24.9331	24.9183	0.472462	0.0190331	0.229868	23.1028	25.3017	2.19894	21	0.482929	24.6599	25.1429	-2.50899	8.65643	Q08722	Q08722	Leukocyte surface antigen CD47	CD47
23.3514	22.1305	23.8197	23.1697	21.3502	25.1073	22.5369	22.049	22.9527	22.0563	22.1264	22.8265	21.8931	20.7791	22.9297	22.7077	22.4317	21.8817	20.5012	20.0293	21.132	467.762	22.2744	22.1305	22.2119	1.1591	0.0520375	0.780312	20.0293	25.1073	5.07794	21	1.04806	21.8817	22.9297	0.234129	0.809248	Q09028	Q09028	Histone-binding protein RBBP4	RBBP4
28.0505	27.0369	28.5655	28.3103	26.5889	29.0544	27.5326	26.3532	26.5469	26.8136	26.9642	27.8727	26.8653	25.6317	28.0451	27.1803	27.3422	26.9269	25.7118	25.9519	26.0465	569.392	27.1139	26.9642	27.0204	0.946029	0.0348909	0.610973	25.6317	29.0544	3.42275	21	1.32574	26.5469	27.8727	0.301148	-0.566112	Q09666	Q09666	Neuroblast differentiation-associated protein AHNAK	AHNAK
23.044	21.2306	23.1734	22.264	21.638	23.4203	22.0557	21.9328	23.6726	21.3766	22.6082	22.5069	21.9329	21.679	22.0033	22.4046	21.6431	21.0103	21.5805	20.0046	20.7066	461.888	21.9947	21.9329	21.9749	0.902937	0.0410525	0.556261	20.0046	23.6726	3.66804	21	0.926365	21.5805	22.5069	-0.0733807	0.0863871	Q0VD83	Q0VD83	Apolipoprotein B receptor	APOBR
20.2777	20.6284	20.3699	20.3796	20.7923	20.135	20.6206	20.8022	21.1178	20.6181	20.7348	20.4756	20.4529	20.0615	20.1901	20.3695	20.2264	20.4964	20.5408	20.6547	20.0031	429.947	20.4737	20.4756	20.4659	0.275106	0.0134371	0.179174	20.0031	21.1178	1.11469	21	0.350718	20.2776	20.6284	0.284631	0.0800361	Q0VGL1	Q0VGL1	Ragulator complex protein LAMTOR4;Ragulator complex protein LAMTOR4, N-terminally processed	LAMTOR4
25.8436	24.829	26.0898	26.3604	24.2988	18.4807	24.5353	25.7974	25.8774	26.6604	26.2741	26.0073	25.1034	26.803	25.906	26.6852	24.7756	25.7431	26.529	25.0887	25.1586	532.847	25.3737	25.8436	25.7636	1.74289	0.0686889	0.685375	18.4807	26.803	8.32239	21	1.18542	25.0887	26.2741	-3.3204	13.1333	Q0ZGT2	Q0ZGT2	Nexilin	NEXN
25.7511	25.8491	25.7078	25.7339	25.8542	25.4203	25.7859	26.0652	25.687	25.9365	25.815	25.746	25.9286	26.0563	25.7114	25.8439	25.6878	25.8009	26.0544	25.9505	25.7672	542.153	25.8168	25.8009	25.8141	0.151159	0.00585508	0.0894909	25.4203	26.0652	0.644917	21	0.194746	25.7339	25.9286	-0.359105	1.22831	Q10567	Q10567	AP-1 complex subunit beta-1	AP1B1
22.4066	22.3681	22.4241	22.5118	22.6992	21.8026	22.3621	22.7776	22.6569	22.767	22.5502	22.72	22.4872	22.8102	22.5891	22.446	21.9297	22.6515	23.0288	22.9957	22.5797	473.564	22.5507	22.5797	22.5978	0.294468	0.0130581	0.155573	21.8026	23.0288	1.22621	21	0.295864	22.4241	22.72	-0.93123	1.58938	Q12846	Q12846	Syntaxin-4	STX4
22.1732	21.1869	22.4262	22.406	20.5233	23.0819	21.2002	22.6277	22.023	21.6634	22.2734	21.9116	21.8463	22.0136	22.144	22.4441	21.9405	21.9751	21.6895	22.0944	21.9703	461.615	21.9816	22.0136	22.0439	0.546086	0.0248428	0.259817	20.5232	23.0819	2.5587	21	0.427193	21.8462	22.2734	-0.759621	1.86873	Q12904	Q12904	Aminoacyl tRNA synthase complex-interacting multifunctional protein 1;Endothelial monocyte-activating polypeptide 2	AIMP1
24.5791	24.4971	24.525	24.2322	24.5701	24.3127	24.6257	24.3776	23.9496	24.4057	24.4691	24.3282	24.8472	24.3829	24.2346	24.2902	24.3953	24.5874	24.3898	24.4002	24.4241	512.824	24.4202	24.4002	24.416	0.180708	0.00739994	0.0969524	23.9496	24.8472	0.897654	21	0.196775	24.3282	24.525	-0.199503	2.13531	Q12907	Q12907	Vesicular integral-membrane protein VIP36	LMAN2
26.8681	25.8183	25.1916	25.9812	25.9254	26.6195	24.4391	26.2241	28.6477	25.3651	19.3505	25.6601	25.933	19.4204	24.7981	24.9565	24.4337	23.8233	25.7127	24.3315	17.456	516.956	24.6169	25.3651	25.4546	2.69053	0.109296	0.858944	17.456	28.6477	11.1918	21	1.49926	24.4337	25.933	-1.56956	2.23403	Q12912	Q12912	Lymphoid-restricted membrane protein;Processed lymphoid-restricted membrane protein	LRMP
25.7844	25.9275	25.6578	25.6468	26.1421	23.6347	26.1895	26.1152	25.9987	26.4155	26.3498	26.2373	25.9586	26.4063	25.8235	26.0924	25.9906	25.9827	26.7028	26.1709	25.9964	545.223	25.963	25.9987	26.0422	0.592043	0.0228033	0.175219	23.6347	26.7028	3.06812	21	0.261982	25.9275	26.1895	-3.19447	12.887	Q12913	Q12913	Receptor-type tyrosine-protein phosphatase eta	PTPRJ
22.6401	22.0931	21.9591	22.2433	21.6863	21.0139	21.7387	22.4284	21.5782	22.3204	22.5199	22.6058	21.9467	22.6222	22.0754	22.2963	21.8654	22.4253	22.6648	22.2379	22.5998	465.561	22.1696	22.2433	22.2365	0.4276	0.0192877	0.296558	21.0139	22.6648	1.65097	21	0.573124	21.9467	22.5199	-1.00997	1.04668	Q12974;Q93096	Q12974	Protein tyrosine phosphatase type IVA 2	PTP4A2
23.8563	24.3309	24.1997	23.8672	24.6707	24.8206	24.4796	23.8318	23.7803	23.8421	24.0105	23.7123	24.1497	24.0566	24.1261	24.0903	24.4917	24.1552	23.7953	24.1735	23.8588	506.299	24.1095	24.0903	24.0769	0.306671	0.0127199	0.233976	23.7123	24.8206	1.1083	21	0.34337	23.8563	24.1997	0.838651	0.053917	Q13011	Q13011	Delta(3,5)-Delta(2,4)-dienoyl-CoA isomerase, mitochondrial	ECH1
22.1291	22.7328	22.5561	22.1976	22.8044	20.5627	22.5811	22.9517	21.5573	22.5548	22.6792	22.5314	22.5016	22.8318	22.3392	22.629	22.5993	22.6879	22.7067	22.6003	22.9555	471.69	22.4614	22.5993	22.6283	0.533578	0.0237553	0.107422	20.5627	22.9556	2.39283	21	0.205105	22.5016	22.7067	-2.63394	8.03002	Q13033	Q13033	Striatin-3	STRN3
24.3341	24.2606	24.4617	24.3166	24.2579	24.8182	24.1976	23.9222	24.2497	24.3985	24.1475	24.1739	24.2958	24.2935	24.3625	24.3143	24.3457	24.1966	24.1014	24.1114	24.0886	509.648	24.269	24.2606	24.2566	0.176133	0.00725755	0.0850849	23.9222	24.8182	0.896006	21	0.160143	24.1739	24.3341	1.18501	4.21521	Q13043	Q13043	Serine/threonine-protein kinase 4;Serine/threonine-protein kinase 4 37kDa subunit;Serine/threonine-protein kinase 4 18kDa subunit	STK4
25.5533	26.0505	25.4615	25.4551	25.8535	25.1564	25.6702	25.5148	25.3669	25.6365	25.6253	25.6495	25.8448	25.7183	25.6576	25.743	25.7656	25.8569	25.6277	25.6974	25.8443	538.749	25.6547	25.6576	25.6694	0.196907	0.00767528	0.107937	25.1564	26.0505	0.89411	21	0.212278	25.5533	25.7655	-0.52381	1.10066	Q13045	Q13045	Protein flightless-1 homolog	FLII
21.455	21.8199	21.5551	21.403	21.7714	21.4753	21.6759	21.5933	20.8368	22.058	21.8911	21.606	21.8697	21.5976	21.9931	22.1233	22.224	22.3309	22.5403	22.3718	22.1658	458.357	21.8265	21.82	21.8375	0.399053	0.0182829	0.264891	20.8368	22.5403	1.70342	21	0.530003	21.5933	22.1233	-0.347644	0.492266	Q13057	Q13057	Bifunctional coenzyme A synthase;Phosphopantetheine adenylyltransferase;Dephospho-CoA kinase	COASY
24.4916	24.069	24.2	24.4246	23.8734	24.1457	23.878	24.6556	24.2465	24.4563	24.2717	24.4227	24.0497	24.4892	24.4054	24.5408	23.9801	24.6261	24.2359	24.486	24.3797	510.328	24.3013	24.3797	24.3485	0.233481	0.00960776	0.143883	23.8734	24.6556	0.782192	21	0.340281	24.1457	24.486	-0.433478	-0.804223	Q13094	Q13094	Lymphocyte cytosolic protein 2	LCP2
22.6004	22.824	22.6886	22.6265	22.8886	22.7328	22.8085	22.9675	23.2559	22.6006	22.5828	22.9432	22.9168	22.7608	22.6146	22.6826	22.7061	22.8064	22.5553	22.6722	22.4594	477.694	22.7473	22.7061	22.7144	0.179565	0.0078939	0.105474	22.4594	23.2559	0.796532	21	0.209469	22.6146	22.824	1.06476	1.85211	Q13098	Q13098	COP9 signalosome complex subunit 1	GPS1
22.3925	22.8724	22.6959	21.9017	23.218	21.8984	22.6806	21.4626	22.2247	22.2511	22.7425	22.0149	22.9847	22.3075	22.5033	22.4343	22.8572	22.8566	22.5661	22.8908	22.9439	472.7	22.5095	22.5661	22.5611	0.438633	0.0194866	0.306292	21.4626	23.218	1.75532	21	0.606144	22.2511	22.8572	-0.665024	0.069396	Q13126	Q13126	S-methyl-5-thioadenosine phosphorylase	MTAP
22.5292	22.6989	22.4935	22.7249	22.6088	21.7446	22.4727	22.5439	22.4711	22.7735	22.733	22.7378	22.714	22.8531	22.7942	22.5856	22.6919	22.7808	23.0046	23.1216	23.0478	476.126	22.6726	22.714	22.7025	0.279084	0.0123093	0.12834	21.7446	23.1216	1.37694	21	0.236933	22.5439	22.7808	-1.61835	5.63029	Q13131;P54646	Q13131	5-AMP-activated protein kinase catalytic subunit alpha-1	PRKAA1
22.4424	21.8826	22.5168	21.9958	21.2219	23.6475	22.1817	20.8768	21.8916	21.8785	22.0222	21.8486	21.9232	21.6899	22.2283	21.8792	21.7569	21.8137	21.7278	21.6283	21.414	460.468	21.927	21.8792	21.8767	0.540694	0.0246588	0.151405	20.8768	23.6475	2.77066	21	0.294426	21.7278	22.0222	1.3216	4.7984	Q13148	Q13148	TAR DNA-binding protein 43	TARDBP
23.7195	23.1354	24.2327	24.0604	22.128	25.7025	23.0027	21.8489	22.4672	22.8744	22.4787	23.4352	22.5469	21.5077	23.7951	22.9804	23.3404	22.8294	20.7105	21.9739	21.5822	480.352	22.8739	22.8744	22.8217	1.10703	0.048397	0.746378	20.7105	25.7025	4.99194	21	1.30718	22.128	23.4352	0.459482	1.03758	Q13151	Q13151	Heterogeneous nuclear ribonucleoprotein A0	HNRNPA0
20.2017	19.387	20.288	19.8224	18.9254	21.0253	19.6622	20.3838	20.29	19.6287	20.1634	19.8846	19.3464	19.0313	19.9989	19.9533	19.9375	19.537	19.8736	19.638	18.8269	415.805	19.8003	19.8736	19.8274	0.525912	0.0265609	0.328043	18.8269	21.0253	2.19833	21	0.626402	19.537	20.1634	0.0598179	0.41084	Q13155	Q13155	Aminoacyl tRNA synthase complex-interacting multifunctional protein 2	AIMP2
24.9635	25.1943	24.5735	24.6273	25.1965	23.129	24.9904	25.089	24.5436	25.1558	24.7719	24.9923	24.9633	25.0118	24.5408	24.9913	25.1133	25.0159	25.0861	25.1177	24.8802	521.948	24.8546	24.9913	24.9999	0.447721	0.0180136	0.121954	23.129	25.1965	2.06746	21	0.317085	24.7719	25.089	-3.10868	11.5326	Q13162	Q13162	Peroxiredoxin-4	PRDX4
23.9331	23.5836	24.0513	23.7523	23.212	24.443	23.5674	23.5298	23.851	23.7187	23.7789	23.9357	23.5185	23.6886	23.8434	23.7966	23.7352	23.4615	23.1182	23.5003	23.5624	497.581	23.6944	23.7187	23.6945	0.285782	0.0120612	0.156246	23.1182	24.443	1.32487	21	0.313541	23.5298	23.8434	0.385603	1.64979	Q13177;Q13153;O75914	Q13177	Serine/threonine-protein kinase PAK 2;PAK-2p27;PAK-2p34	PAK2
24.0894	23.1347	23.992	23.7215	21.5373	25.2511	22.5131	22.3745	23.605	23.4664	22.7653	23.4102	22.0508	21.7314	23.3835	23.0999	23.1008	22.2794	22.103	21.3561	21.8675	480.833	22.8968	23.0999	22.9095	0.977619	0.0426967	0.725405	21.3561	25.2511	3.89496	21	1.36341	22.103	23.4664	0.417286	0.0630551	Q13185	Q13185	Chromobox protein homolog 3	CBX3
24.1227	23.9347	24.1881	24.005	24.2254	24.26	23.8551	24.3692	24.6882	23.9078	23.7427	24.0094	23.8714	23.7767	23.8263	23.9387	24.2732	24.0096	23.6814	23.6807	23.7536	504.12	24.0057	23.9387	23.9628	0.256649	0.0106912	0.183983	23.6807	24.6882	1.00749	21	0.361761	23.8263	24.1881	0.954157	0.898784	Q13200	Q13200	26S proteasome non-ATPase regulatory subunit 2	PSMD2
28.5658	28.5896	28.0061	28.038	28.9525	20.0542	28.4359	28.1589	27.7445	28.3238	28.5796	27.7461	28.8202	29.2683	28.4274	28.7946	28.4012	28.9913	28.9482	29.2342	28.7469	590.827	28.1346	28.5658	28.5532	1.9018	0.0675965	0.382439	20.0542	29.2683	9.21412	21	0.661278	28.1589	28.8202	-4.19417	18.5309	Q13201;Q6ZS30	Q13201	Multimerin-1;Platelet glycoprotein Ia*;155 kDa platelet multimerin	MMRN1
21.6141	21.8166	21.4553	21.1199	21.6778	20.9218	21.7352	21.4761	21.926	21.3895	22.06	21.4157	21.9532	21.9352	21.7636	21.6182	21.61	21.4357	21.8546	21.8567	21.7397	454.375	21.6369	21.6778	21.6753	0.283488	0.013102	0.201736	20.9218	22.06	1.1382	21	0.399361	21.4553	21.8546	-0.871274	0.732206	Q13217	Q13217	DnaJ homolog subfamily C member 3	DNAJC3
21.6715	20.7858	21.8519	21.1613	20.727	23.1057	20.8876	21.19	20.1881	21.1838	21.318	21.038	20.9963	20.1311	20.8264	21.794	21.2621	20.788	19.9502	20.5604	21.3687	442.786	21.0851	21.0381	21.0371	0.685934	0.0325318	0.279942	19.9502	23.1057	3.1555	21	0.53219	20.7858	21.318	1.0244	2.79078	Q13283	Q13283	Ras GTPase-activating protein-binding protein 1	G3BP1
21.2035	20.1837	20.0597	20.0391	19.6147	22.086	20.2697	20.3608	20.5047	20.2226	20.5633	19.4228	20.3345	20.2302	20.1755	20.7152	20.4675	19.584	19.6873	18.9195	19.2992	423.943	20.1878	20.2226	20.185	0.680417	0.0337044	0.28207	18.9195	22.086	3.16644	21	0.78021	19.6873	20.4675	0.77561	2.16949	Q13287	Q13287	N-myc-interactor	NMI
21.7755	21.4041	22.6352	22.141	21.167	24.3838	21.8867	18.53	22.7564	21.268	20.9562	21.5513	21.6199	20.737	21.4116	21.3679	21.5842	21.5754	21.0056	20.4807	21.0152	451.253	21.4882	21.4116	21.4221	1.07849	0.05019	0.39642	18.53	24.3838	5.8538	21	0.760317	21.0152	21.7755	0.0195753	4.12753	Q13303;O43448;Q14722	Q13303	Voltage-gated potassium channel subunit beta-2	KCNAB2
23.4293	22.5839	23.2794	23.2507	22.2428	23.6729	22.4219	23.0779	22.3948	22.7355	22.3502	22.7058	22.487	22.1404	22.8716	22.9729	22.5899	22.8418	22.4653	21.9165	22.1884	476.619	22.6961	22.5899	22.6233	0.458366	0.0201958	0.281769	21.9165	23.6729	1.75644	21	0.57811	22.3948	22.9729	0.457542	-0.379752	Q13347	Q13347	Eukaryotic translation initiation factor 3 subunit I	EIF3I
21.8227	21.7218	22.5142	21.9262	21.2354	23.4441	21.6694	20.9938	20.722	19.1785	21.3404	21.7433	21.2038	20.9163	22.0441	21.4775	21.8902	21.6077	20.5838	21.4776	21.0435	450.556	21.4551	21.4776	21.472	0.820731	0.0382535	0.412601	19.1785	23.444	4.26552	21	0.779247	21.0435	21.8227	-0.365046	3.19549	Q13363;REV__Q6P1K1;Q9Y2N7	Q13363	C-terminal-binding protein 1	CTBP1
24.1336	23.6505	24.279	24.1547	23.296	24.9444	23.4873	24.5214	23.9178	24.0473	23.8498	24.2786	23.2985	24.202	24.3055	23.8986	23.7334	23.8551	23.8788	24.0483	23.8195	503.6	23.9809	23.9178	23.9491	0.390117	0.0162678	0.236885	23.296	24.9445	1.64845	21	0.382465	23.8195	24.2019	0.315033	0.840029	Q13404	Q13404	Ubiquitin-conjugating enzyme E2 variant 1	UBE2V1
28.2665	29.1499	28.1727	28.6181	29.2065	23.901	28.9121	28.412	27.7108	28.9532	28.6987	28.704	29.1849	28.8383	28.4589	28.5459	28.961	29.0827	28.7955	29.0436	29.1432	598.759	28.5124	28.7955	28.7979	1.12401	0.039422	0.28726	23.9009	29.2065	5.30553	21	0.584793	28.4589	29.0436	-3.76839	15.6899	Q13418	Q13418	Integrin-linked protein kinase	ILK
25.6925	25.9577	25.7356	25.7071	26.5493	25.18	26.0328	25.8023	25.5718	26.2519	25.8037	25.7242	25.8928	26.3341	25.98	25.9125	26.1662	26.1522	25.8565	25.9867	25.8677	544.157	25.9123	25.8928	25.9034	0.290374	0.0112061	0.157152	25.18	26.5492	1.3693	21	0.297134	25.7356	26.0328	-0.137763	1.47921	Q13423	Q13423	NAD(P) transhydrogenase, mitochondrial	NNT
22.1136	20.3199	22.8745	22.2882	19.066	25.0542	21.8402	20.1909	21.6107	20.4948	20.1337	21.4261	20.2481	20.0868	21.4481	20.7673	21.8696	20.5532	19.2047	18.2516	20.1885	440.031	20.9538	20.5532	20.7217	1.48282	0.070766	0.894953	18.2516	25.0542	6.80268	21	1.65169	20.1885	21.8402	0.80096	1.8067	Q13435	Q13435	Splicing factor 3B subunit 2	SF3B2
21.4897	20.5216	21.8896	21.6701	20.2048	21.9401	20.2377	21.5529	20.7739	21.548	21.084	21.2482	21.1723	21.0043	20.954	21.0143	21.3958	21.3302	20.664	20.9989	20.9884	443.683	21.1278	21.084	21.1306	0.479591	0.0226996	0.311808	20.2048	21.9401	1.73534	21	0.535646	20.954	21.4897	-0.2535	-0.318129	Q13442	Q13442	28 kDa heat- and acid-stable phosphoprotein	PDAP1
20.8092	21.1778	20.6227	20.1158	22.0396	20.2742	20.6622	20.9628	20.9319	21.0067	21.086	20.4719	21.5869	20.7988	20.8307	21.0875	21.0817	21.081	21.0352	21.4246	21.1009	440.188	20.9613	21.0067	20.9803	0.424322	0.0202431	0.175947	20.1158	22.0396	1.92384	21	0.288681	20.7988	21.0875	0.359392	1.42657	Q13445	Q13445	Transmembrane emp24 domain-containing protein 1	TMED1
23.4501	22.2176	23.2297	22.5916	21.711	24.1337	22.4788	22.1079	22.9492	22.4804	23.7234	22.7697	22.5976	22.4411	22.7319	23.5519	22.1884	22.4619	22.4545	19.7973	22.0312	474.099	22.5761	22.4804	22.5101	0.877987	0.03889	0.291922	19.7973	24.1338	4.33644	21	0.731577	22.2176	22.9492	-1.24555	4.41115	Q13451	Q13451	Peptidyl-prolyl cis-trans isomerase FKBP5;Peptidyl-prolyl cis-trans isomerase FKBP5, N-terminally processed	FKBP5
23.8443	24.0312	23.7595	24.1091	24.1021	23.5546	24.03	23.699	23.8118	23.8087	24.0051	23.758	23.6739	23.6367	23.6685	23.3427	23.7394	23.5789	23.6806	23.5607	23.7057	499.1	23.7667	23.7394	23.7412	0.198732	0.00836178	0.102777	23.3427	24.1091	0.766363	21	0.175816	23.6685	23.8443	0.159031	-0.161408	Q13464	Q13464	Rho-associated protein kinase 1	ROCK1
22.3783	21.7288	22.3683	22.2357	22.1458	22.0228	22.0112	22.3033	21.5377	22.6276	22.2412	22.0982	22.3788	22.3056	22.7675	22.4644	21.9532	22.4104	22.1101	22.2953	22.6074	466.992	22.2377	22.2953	22.2798	0.290775	0.0130758	0.169031	21.5377	22.7675	1.22977	21	0.280558	22.0982	22.3788	-0.541846	0.690044	Q13492;O60641	Q13492	Phosphatidylinositol-binding clathrin assembly protein	PICALM
23.0189	23.1435	23.4018	23.0519	23.8274	23.4615	23.0424	21.7289	22.8325	22.0255	23.3035	23.1613	23.5464	22.9221	22.6434	23.4157	23.0557	23.0907	23.141	23.2608	23.2401	484.315	23.0626	23.141	23.1589	0.473039	0.0205111	0.162569	21.7289	23.8275	2.09858	21	0.284666	23.0189	23.3035	-1.48291	2.98323	Q13510	Q13510	Acid ceramidase;Acid ceramidase subunit alpha;Acid ceramidase subunit beta	ASAH1
21.465	21.2312	21.4082	21.9175	21.0944	21.9415	21.0685	21.6181	21.494	21.6333	21.3527	21.7114	22.0909	21.6058	21.7483	21.4637	21.1327	22.0033	21.7266	21.6508	20.8956	452.253	21.5359	21.6058	21.5747	0.325867	0.0151314	0.197645	20.8956	22.0909	1.19527	21	0.373917	21.3527	21.7266	-0.211979	-0.599087	Q13526	Q13526	Peptidyl-prolyl cis-trans isomerase NIMA-interacting 1	PIN1
25.3465	25.3301	25.3827	25.5417	25.3176	24.5675	25.2933	25.6359	25.2949	25.8312	25.4378	25.6708	25.3857	25.6386	25.3717	25.5407	25.2085	25.2259	25.6182	25.5488	25.2294	533.417	25.4008	25.3826	25.4238	0.255963	0.010077	0.15679	24.5675	25.8312	1.26371	21	0.253992	25.2948	25.5488	-1.49888	4.9114	Q13561	Q13561	Dynactin subunit 2	DCTN2
21.257	21.868	21.4374	21.6382	21.6756	21.3604	21.5314	21.3928	21.1729	21.7223	21.136	22.1747	21.799	21.0011	21.6103	21.4898	21.5706	21.9537	21.1741	21.6334	21.6966	452.295	21.5379	21.5706	21.5474	0.293121	0.0136096	0.177788	21.0011	22.1747	1.17359	21	0.336283	21.3604	21.6966	0.111834	-0.165673	Q13564	Q13564	NEDD8-activating enzyme E1 regulatory subunit	NAE1
27.3064	27.5794	27.3688	27.4952	27.8185	26.4486	27.5382	27.4538	27.3278	27.669	27.6753	27.6667	27.5973	27.6583	27.3564	27.5983	27.5313	27.6448	27.7905	27.6923	27.595	577.812	27.5149	27.595	27.5916	0.282905	0.0102819	0.0803413	26.4486	27.8185	1.36992	21	0.212889	27.4538	27.6667	-2.83641	10.3521	Q13576;REV__O75694;Q96L03	Q13576	Ras GTPase-activating-like protein IQGAP2	IQGAP2
25.6271	25.9778	25.4235	25.689	26.3441	24.3042	25.6495	25.8084	25.4407	26.2276	25.7662	25.7938	25.9283	25.9062	25.4448	25.8868	25.7825	25.777	25.9079	25.8969	25.6237	540.206	25.7241	25.7825	25.7755	0.398643	0.0154969	0.132975	24.3042	26.3441	2.03994	21	0.279123	25.6271	25.9062	-2.20091	8.01252	Q13586;Q9P246	Q13586	Stromal interaction molecule 1	STIM1
22.0367	20.8149	22.0369	21.9193	19.438	23.1236	20.5409	21.4637	21.852	21.2913	21.5336	21.4877	20.4474	20.9324	21.2874	21.8182	20.7181	20.6039	21.0985	20.7891	20.5305	445.764	21.2269	21.2874	21.2294	0.781979	0.0368391	0.564602	19.438	23.1236	3.68556	21	1.10008	20.7181	21.8182	0.152174	1.13012	Q13596	Q13596	Sorting nexin-1	SNX1
22.7291	23.3725	22.1315	23.0009	23.1233	23.1449	22.9536	22.4236	22.7025	22.8037	22.7166	23.0738	23.0504	23.086	23.0292	23.1831	23.7419	23.0735	22.67	23.0541	23.7359	482.8	22.9905	23.0504	23.0136	0.374269	0.0162793	0.132711	22.1315	23.7419	1.6104	21	0.394196	22.7291	23.1233	-0.00815308	1.06269	Q13617	Q13617	Cullin-2	CUL2
22.4752	22.6205	22.658	21.8789	23.0138	22.1964	22.9448	22.6389	22.924	22.7102	22.5659	22.5744	22.7828	22.3392	22.6363	22.6392	22.6838	22.3011	23.3342	22.9385	22.5885	475.445	22.6402	22.6389	22.6481	0.310905	0.0137324	0.143953	21.8789	23.3342	1.45529	21	0.216919	22.5659	22.7828	-0.24469	1.34799	Q13618	Q13618	Cullin-3	CUL3
20.779	21.2961	20.9561	20.9341	20.9872	21.7266	20.6694	20.688	20.8648	21.2844	21.023	20.6446	21.248	20.9525	19.6106	20.9459	20.8483	21.1453	20.9969	20.5079	21.4615	439.57	20.9319	20.9526	20.958	0.41849	0.0199929	0.192707	19.6106	21.7266	2.11603	21	0.366253	20.779	21.1453	-1.25075	4.46043	Q13619	Q13619	Cullin-4A	CUL4A
22.2766	22.504	22.4176	22.364	23.216	22.2053	21.7772	21.7965	22.9763	22.6434	21.9835	21.8493	22.0253	22.0267	21.6535	22.5902	22.4475	22.5007	21.9692	21.9906	21.7888	467.002	22.2382	22.2054	22.1956	0.413171	0.0185793	0.295366	21.6535	23.2161	1.56254	21	0.531557	21.9692	22.5007	0.702974	0.0775708	Q13636	Q13636	Ras-related protein Rab-31	RAB31
25.328	25.4432	24.7551	24.9447	25.2714	21.9266	25.1184	25.4255	25.1842	25.39	25.4403	25.1765	25.1412	25.5571	24.7696	25.4467	25.105	25.2738	25.633	25.1368	24.9026	526.37	25.0652	25.1842	25.2228	0.758309	0.0302534	0.239485	21.9267	25.633	3.70632	21	0.320496	25.105	25.4255	-3.85185	16.369	Q13637	Q13637	Ras-related protein Rab-32	RAB32
21.3144	21.797	21.7546	21.5146	22.1256	22.0595	21.7439	21.1209	21.3437	21.4932	21.3204	21.1301	21.8658	21.5453	21.6546	21.7727	22.1589	22.0692	20.7862	20.8832	21.8361	453.29	21.5852	21.6546	21.6194	0.395688	0.0183314	0.310902	20.7862	22.1588	1.37264	21	0.51573	21.3204	21.8361	-0.423328	-0.56721	Q13724	Q13724	Mannosyl-oligosaccharide glucosidase	MOGS
25.5558	25.5659	25.5211	25.411	25.0452	25.926	25.5535	25.532	26.053	25.7935	24.8486	24.9934	24.9986	25.2304	25.5022	25.5675	25.5454	25.4583	25.1694	25.1416	25.0701	533.483	25.4039	25.5022	25.4213	0.319534	0.0125781	0.271744	24.8486	26.053	1.2044	21	0.4142	25.1416	25.5558	0.120962	-0.487358	Q13813	Q13813	Spectrin alpha chain, non-erythrocytic 1	SPTAN1
25.105	23.9343	25.3572	25.1593	22.9888	26.6796	24.1082	24.0033	24.614	24.0027	24.1063	24.6009	23.2345	22.7126	24.6244	24.5687	24.4698	23.7771	22.5469	22.3753	23.3238	506.293	24.1092	24.1063	24.0907	1.03828	0.043066	0.518091	22.3753	26.6796	4.30429	21	1.29028	23.3237	24.614	0.357821	0.553208	Q13838	Q13838	Spliceosome RNA helicase DDX39B	DDX39B
23.7635	24.3361	23.6449	23.7126	24.0873	23.2317	23.9499	24.0105	23.9432	23.7423	23.8714	23.9431	23.6975	24.041	23.6948	23.8259	23.6601	23.8291	25.2364	23.8564	24.1622	502.24	23.9162	23.8564	23.8599	0.377947	0.015803	0.154091	23.2317	25.2364	2.00468	21	0.297905	23.7126	24.0105	2.04721	7.45073	Q13867	Q13867	Bleomycin hydrolase	BLMH
21.84	21.9805	21.8257	22.488	22.4677	23.8064	21.3222	24.2869	21.0297	22.7	22.6268	22.5392	22.5983	20.9029	21.0122	22.7661	22.1055	22.3934	22.3323	21.457	23.5475	468.028	22.2871	22.3934	22.2841	0.892754	0.0400571	0.412935	20.9029	24.2869	3.384	21	0.801077	21.8257	22.6268	0.418128	0.128334	Q13885	Q13885	Tubulin beta-2A chain	TUBB2A
23.8998	24.3651	23.3324	23.5271	24.1425	20.735	23.9695	24.0945	23.7004	24.3388	24.4225	24.2662	24.4158	24.4397	23.9952	24.2102	24.2973	24.344	24.5116	24.5522	24.4147	503.974	23.9988	24.2662	24.2685	0.815873	0.0339965	0.171705	20.735	24.5522	3.81725	21	0.445261	23.9695	24.4147	-3.50014	13.882	Q13976	Q13976	cGMP-dependent protein kinase 1	PRKG1
24.0881	23.251	24.8648	24.3124	22.1644	26.1682	23.2211	21.5414	24.1476	23.337	22.4913	22.1595	22.2482	20.8529	24.362	22.8832	23.6898	22.8976	22.6792	21.6176	22.8727	485.85	23.1357	22.8976	22.9773	1.24354	0.05375	0.738081	20.8529	26.1682	5.31523	21	1.83995	22.2482	24.0881	0.465701	0.480007	Q14005	Q14005	Pro-interleukin-16;Interleukin-16	IL16
[truncated: 633 more rows]

## Sheet: Table 2
Table 2. Row Statistics. Provides information about the standard deviation and coefficient of variation of proteins between samples.
[truncated: 22 more rows]

[truncated: 2 more sheets: Table 3, Sheet1]
