# Supplementary material for: Proteomic analysis of peripheral blood mononuclear cells isolated from patients with pulmonary tuberculosis: A pilot study from Zanzibar, Tanzania
Source: PLoS One. 2023 Feb 14;18(2):e0281757. doi: 10.1371/journal.pone.0281757 (PMC9928017; doi:10.1371/journal.pone.0281757)
Supplement: S1 Data — (R) [file pone.0281757.s003.R]

library("nlme") # fitting mixed models
library("data.table") # enhanced data.frame
library("scico") # colour palette

## Read abundance values
abundances <- fread("../Fro Bram without imputation.txt", select=c(1:21, 40), skip=3)
imputed <- fread("../For Bram With imputation.txt", select=c(1:21, 40), skip=3)
## Read header row
header <- c(fread("../Fro Bram without imputation.txt", select=c(1:21), nrow=1))
## Create vector for subjects and timepoints
subject <- substr(header, 1, 1)
timepoint <- substr(header, 7, 7)
## Add edited column names to abundance values
colnames(abundances) <- c(paste0(paste(subject, timepoint, sep="."), "M"),
                          "ProteinID")
colnames(imputed) <- c(paste0(paste(subject, timepoint, sep="."), "M"),
                       "ProteinID")
## Proteins in same order in both files:
all(abundances$ProteinID == imputed$ProteinID)

## For the regression functions we need to have variables (abundance,
## subject, timepoint) as columns, and each observation as a
## row. Originally each column is a sample, and here the last column
## (22) is the protein ID. For each sample (first 21 columns), we
## create a new data.table with columns "abundance", "subject",
## "timepoint", and "protein". The first column is the original column
## with abundances, the last column the original column with
## proteinIDs, and the other two are constant values for the given
## subject and timepoint. These new data.tables are then catenated to
## each other.
abundancesLong <- 
    rbindlist(lapply(seq(21), function (column)
        data.table(abundance = abundances[[column]],
                   subject = subject[column],
                   timepoint = as.numeric(timepoint[column]),
                   protein = abundances[["ProteinID"]])
        ))

imputedLong <-
    rbindlist(lapply(seq(21), function (column)
        data.table(abundance = imputed[[column]],
                   subject = subject[column],
                   timepoint = as.numeric(timepoint[column]),
                   imputed = is.nan(abundances[[column]]),
                   protein = imputed[["ProteinID"]])
        ))

proteins <- abundances$ProteinID

## With imputation
randomInterceptYesImputation <- 
    rbindlist(lapply(seq_along(proteins), function (i) {
        tryCatch({
            lmesum <-
                summary(lme(abundance ~ timepoint, random = ~ 1 | subject,
                            data = imputedLong[protein == proteins[i], ],
                            na.action = na.omit))
            observations <- abundancesLong[protein == proteins[i], ][
                !is.nan(abundance), .N, by=subject]
            data.table(effect = lmesum$tTable[2,1], # effect
                       pval = lmesum$tTable[2,5], # p-value
                       nSubjects = nrow(observations), # n subjects
                       nObservations = sum(observations$N), # n observations
                       protein = proteins[i]
                       )
        },
        error = function (e) {
            ## print(e)
            observations <- abundancesLong[protein == proteins[i], ][
                !is.nan(abundance), .N, by=subject]
            return(data.table(effect = NA,
                              pval = NA, # p-value
                              nSubjects = nrow(observations), # n subjects
                              nObservations = sum(observations$N), # n observations
                              protein = proteins[i]
                              ))
        })
    }))

randomInterceptYesImputation[
  , pAdjBH := p.adjust(randomInterceptYesImputation[, pval],
                       method="BH")]
randomInterceptYesImputation[order(pval)][1:10]

## No imputation
randomInterceptNoImputation <- 
    rbindlist(lapply(seq_along(proteins), function (i) {
        tryCatch({
            lmesum <-
                summary(lme(abundance ~ timepoint, random = ~ 1 | subject,
                            data = abundancesLong[protein == proteins[i], ],
                            na.action = na.omit))
            data.table(effect = lmesum$tTable[2,1], # effect
                       pval = lmesum$tTable[2,5], # p-value
                       nSubjects = length(unique(lmesum$groups$subject)), # n subjects
                       nObservations = length(lmesum$groups$subject), # n observations
                       protein = proteins[i]
                       )
        },
        error = function (e) {
            ## print(e)
            observations <- abundancesLong[protein == proteins[i], ][
                !is.nan(abundance), .N, by=subject]
            return(data.table(effect = NA, # effect
                              pval = NA, # p-value
                              nSubjects = nrow(observations), # n subjects
                              nObservations = sum(observations$N), # n observations
                              protein = proteins[i]
                              ))
        })
    }))

randomInterceptNoImputation[
  , pAdjBH := p.adjust(randomInterceptNoImputation[, pval],
                       method="BH")]
randomInterceptNoImputation[order(pval)][1:10]
